# Supplementary material for: Fine mapping of a QTL and identification of candidate genes associated with cold tolerance during germination in peanut (Arachis hypogaea L.) on chromosome B09 using whole genome re-sequencing
Source: Front Plant Sci. 2023 May 8;14:1153293. doi: 10.3389/fpls.2023.1153293 (PMC10200878; doi:10.3389/fpls.2023.1153293)
Supplement: Supplementary file 2 [file Table_1.xlsx]

## Sheet: sheet1
Table S1 The relative germination rates of the two parents and two hundred RILs.
E1 (2019 LD)			E2 (2021 LD)			E3 (2020 FY)			E4 (2021 FY)			E5 (2021 NB)
Code	RGR（%）		Code	RGR（%）		Code	RGR（%）		Code	RGR（%）		Code	RGR（%）
RDH01	89.4737		RDH01	92.45		RDH01	94.64		RDH01	96.49		RDH01	93.1
RDH02	62.5		RDH02	66.04		RDH02	53.45		RDH02	50		RDH02	86.21
RDH03	93.1034		RDH03	52.83		RDH03	66.07		RDH03	91.38		RDH03	86.21
RDH04	67.8571		RDH04	55.36		RDH04	68.97		RDH04	40		RDH04	66.07
RDH05	70.6897		RDH05	62.96		RDH05	72.88		RDH05	69.64		RDH05	73.68
RDH06	41.3793		RDH06	62.26		RDH06	72.41		RDH06	91.38		RDH06	49.12
RDH07	18.5185		RDH07	12		RDH07	60.71		RDH07	59.26		RDH07	26.79
RDH08	26.3158		RDH08	52.73		RDH08	39.66		RDH08	70.18		RDH08	34.48
RDH09	37.931		RDH09	32.08		RDH09	37.93		RDH09	63.45		RDH09	53.45
RDH10	26.7857		RDH10	52.83		RDH10	48.21		RDH10	41.07		RDH10	43.86
RDH11	21.8182		RDH11	25.45		RDH11	39.66		RDH11	81.03		RDH11	50
RDH12	12.7273		RDH12	45.28		RDH12	45.45		RDH12	35.71		RDH12	48.28
RDH13	16		RDH13	29.09		RDH13	46.43		RDH13	55.36		RDH13	20.69
RDH14	21.8182		RDH14	50.91		RDH14	48.21		RDH14	59.65		RDH14	33.93
RDH15	20		RDH15	57.14		RDH15	38.6		RDH15	83.05		RDH15	48.21
RDH16	49.1228		RDH16	50.98		RDH16	70.18		RDH16	86.21		RDH16	55.17
RDH17	36.2069		RDH17	22		RDH17	46.55		RDH17	50.88		RDH17	63.79
RDH18	10.3448		RDH18	34.55		RDH18	31.03		RDH18	26.92		RDH18	47.46
RDH19	30.3571		RDH19	44.64		RDH19	43.1		RDH19	12.07		RDH19	25.86
RDH20	25		RDH20	74.07		RDH20	75		RDH20	67.86		RDH20	34.48
RDH21	67.8571		RDH21	85.45		RDH21	73.21		RDH21	75.44		RDH21	60.71
RDH22	94.8276		RDH22	28		RDH22	94.83		RDH22	35.09		RDH22	57.14
RDH23	39.6552		RDH23	37.74		RDH23	49.64		RDH23	72.41		RDH23	20.69
RDH24	20.7547		RDH24	58.18		RDH24	39.66		RDH24	51.79		RDH24	39.29
RDH25	41.5094		RDH25	48.98		RDH25	60.71		RDH25	79.31		RDH25	48.21
RDH26	8		RDH26	32.08		RDH26	39.66		RDH26	25		RDH26	46.55
RDH27	50.9091		RDH27	40		RDH27	48.21		RDH27	70.69		RDH27	32.14
RDH28	20.7547		RDH28	52.83		RDH28	49.12		RDH28	56.14		RDH28	49.12
RDH29	15.5172		RDH29	32.69		RDH29	51.79		RDH29	79.31		RDH29	80.7
RDH30	14.8148		RDH30	36.36		RDH30	28.57		RDH30	49.12		RDH30	44.83
RDH31	1.96078		RDH31	30		RDH31	37.5		RDH31	49.12		RDH31	47.46
RDH32	49.0909		RDH32	43.4		RDH32	50.91		RDH32	51.79		RDH32	35.71
RDH33	84.2105		RDH33	76		RDH33	85.96		RDH33	91.07		RDH33	86.21
RDH34	41.8182		RDH34	63.64		RDH34	44.64		RDH34	18.18		RDH34	42.86
RDH35	43.1034		RDH35	26.53		RDH35	68.97		RDH35	73.21		RDH35	60.34
RDH36	73.2143		RDH36	8.16		RDH36	75		RDH36	93.1		RDH36	57.14
RDH37	22		RDH37	35.85		RDH37	37.5		RDH37	60.34		RDH37	37.5
RDH38	3.77358		RDH38	36.54		RDH38	46.55		RDH38	79.31		RDH38	51.79
RDH39	33.9286		RDH39	24		RDH39	55.36		RDH39	66.07		RDH39	20.69
RDH40	70.3704		RDH40	32.65		RDH40	69.64		RDH40	83.93		RDH40	55.36
RDH41	21.4286		RDH41	7.84		RDH41	33.93		RDH41			RDH41
RDH42	15.6863		RDH42	9.8		RDH42	14.29		RDH42	37.5		RDH42	19.3
RDH43	25		RDH43	25		RDH43	21.05		RDH43	28.57		RDH43	29.31
RDH44	21.4286		RDH44	31.37		RDH44	50.91		RDH44	16.07		RDH44	40.35
RDH45	29.8246		RDH45	38.78		RDH45	83.93		RDH45	89.47		RDH45
RDH46	53.7037		RDH46	50.98		RDH46	49.12		RDH46	70.69		RDH46	42.86
RDH47	51.0204		RDH47	40.74		RDH47	39.29		RDH47	35.71		RDH47	25
RDH48	60.7143		RDH48	49.02		RDH48	57.14		RDH48	67.24		RDH48	53.57
RDH49	34.4828		RDH49	52.73		RDH49	44.83		RDH49	91.53		RDH49	65.52
RDH50	16.3265		RDH50	39.29		RDH50	32.14		RDH50	72.41		RDH50	44.83
RDH51	10.5263		RDH51	15.69		RDH51	21.05		RDH51	17.54		RDH51	17.54
RDH52	30.3571		RDH52	80		RDH52	47.37		RDH52	55.36		RDH52	39.66
RDH53	87.931		RDH53	32		RDH53	87.93		RDH53	89.66		RDH53	87.93
RDH54	41.8182		RDH54	34.55		RDH54	38.6		RDH54	70.69		RDH54	56.9
RDH55	50.9091		RDH55	53.85		RDH55	48.21		RDH55	59.32		RDH55	55.17
RDH56	33.9286		RDH56	45.28		RDH56	55.36		RDH56	35.71		RDH56	62.07
RDH57	63.6364		RDH57	67.27		RDH57	55.36		RDH57	55.36		RDH57	91.23
RDH58	63.1579		RDH58	54		RDH58	64.91		RDH58	39.29		RDH58	82.76
RDH59	13.4615		RDH59	14.55		RDH59	26.79		RDH59	29.31		RDH59	39.66
RDH60	53.5714		RDH60	25.45		RDH60	44.64		RDH60	55.36		RDH60	42.11
RDH61	20.3704		RDH61	25.45		RDH61	37.5		RDH61	37.5		RDH61	33.93
RDH62	50.9434		RDH62	42.31		RDH62	57.14		RDH62	56.14		RDH62	62.5
RDH63	69.4915		RDH63	34.69		RDH63	81.03		RDH63	82.76		RDH63	55.93
RDH64	21.4286		RDH64	10.2		RDH64	42.86		RDH64	44.83		RDH64	43.1
RDH65	27.5862		RDH65	25.49		RDH65	50		RDH65	36.21		RDH65	43.1
RDH66	34.4828		RDH66	39.62		RDH66	41.38		RDH66	36.84		RDH66	61.02
RDH67	57.8947		RDH67	37.74		RDH67	45.61		RDH67	82.76		RDH67	75.86
RDH68	20.4082		RDH68	15.69		RDH68	46.43		RDH68	46.55		RDH68	32.76
RDH69	34.4828		RDH69	90.91		RDH69	37.93		RDH69	68.97		RDH69	35.09
RDH70	50.9434		RDH70	35.71		RDH70	53.57		RDH70	59.64		RDH70	57.14
RDH71	45.614		RDH71	32.08		RDH71	39.66		RDH71	69.49		RDH71	57.89
RDH72	22.807		RDH72	34.55		RDH72	27.59		RDH72	31.03		RDH72	36.21
RDH73	40.7407		RDH73	41.82		RDH73	44.64		RDH73	79.31		RDH73	43.86
RDH74	70.5882		RDH74	71.93		RDH74	66.67		RDH74	81.03		RDH74	50
RDH75	44.8276		RDH75	34.62		RDH75	52.63		RDH75	50		RDH75	57.89
RDH76	91.3793		RDH76	81.63		RDH76	93.1		RDH76	96.55		RDH76	87.5
RDH77	42.3077		RDH77	41.07		RDH77	39.29		RDH77	50		RDH77	26.79
RDH78	79.3103		RDH78	82.69		RDH78	86.21		RDH78	91.38		RDH78	80.36
RDH79	37.931		RDH79	16.36		RDH79	58.62		RDH79	55.17		RDH79	74.58
RDH80	89.2857		RDH80	61.22		RDH80	89.29		RDH80	91.38		RDH80
RDH81	37.5		RDH81	25		RDH81	46.43		RDH81	48.28		RDH81	21.43
RDH82	12.963		RDH82	28.57		RDH82	17.86		RDH82	43.1		RDH82	20.69
RDH83	36.8421		RDH83	5.45		RDH83	47.37		RDH83	48.28		RDH83	80.7
RDH84	20.5128		RDH84	20.37		RDH84	51.79		RDH84	29.82		RDH84	14.29
RDH85	30.9091		RDH85	33.93		RDH85	42.86		RDH85	25		RDH85	38.6
RDH86	8.92857		RDH86	45.45		RDH86	39.66		RDH86	39.66		RDH86	12.5
RDH87	67.2414		RDH87	48.08		RDH87	65.52		RDH87	39.29		RDH87	53.57
RDH88	19.6429		RDH88	45.45		RDH88	19.64		RDH88	56.14		RDH88	29.82
RDH89	41.8182		RDH89	35.71		RDH89	44.64		RDH89	44.64		RDH89	28.57
RDH90	26.7857		RDH90	40.38		RDH90	26.79		RDH90	67.24		RDH90	16.07
RDH91	57.4074		RDH91	72.73		RDH91	55.36		RDH91	57.14		RDH91	55.36
RDH92	42.8571		RDH92	65.45		RDH92	44.64		RDH92	81.03		RDH92	53.57
RDH93	40.7407		RDH93	40		RDH93	46.43		RDH93	62.07		RDH93	81.03
RDH94	7.84314		RDH94	22.22		RDH94	17.86		RDH94	17.54		RDH94	8.93
RDH95	13.4615		RDH95	63.64		RDH95	26.79		RDH95	60.71		RDH95	62.5
RDH96	16.3636		RDH96	11.32		RDH96	28.57		RDH96	48.28		RDH96	53.57
RDH97	27.5862		RDH97	48.08		RDH97	62.07		RDH97	56.9		RDH97	43.1
RDH98	9.09091		RDH98	46		RDH98	50.91		RDH98	55.93		RDH98	55.36
RDH99	33.9286		RDH99	23.53		RDH99	44.64		RDH99	59.32		RDH99	21.43
RDH100	62.7119		RDH100	61.54		RDH100	62.07		RDH100	67.8		RDH100	64.29
RDH101	58.9286		RDH101	54.72		RDH101	58.93		RDH101	58.62		RDH101	74.14
RDH102	79.661		RDH102	84.91		RDH102	72.88		RDH102	88.14		RDH102	86.21
RDH103	58.1818		RDH103	20		RDH103	74.55		RDH103	50		RDH103	24.14
RDH104	41.8182		RDH104	26.92		RDH104	36.36		RDH104	63.79		RDH104	39.29
RDH105	78.9474		RDH105	72		RDH105	87.93		RDH105	91.38		RDH105	75.44
RDH106	25.4545		RDH106	39.62		RDH106	23.64		RDH106	53.45		RDH106	39.66
RDH107	57.6923		RDH107	40		RDH107	58.62		RDH107	61.4		RDH107	58.93
RDH108	43.1034		RDH108	72.73		RDH108	46.55		RDH108	89.83		RDH108	68.42
RDH109	58.6207		RDH109	54		RDH109	68.97		RDH109	66.1		RDH109	50
RDH110	18.1818		RDH110	62.26		RDH110	33.93		RDH110	41.38		RDH110	26.79
RDH111	24.1379		RDH111	46.3		RDH111	53.45		RDH111	51.72		RDH111	33.33
RDH112	16.0714		RDH112	78.18		RDH112	66.07		RDH112	73.21		RDH112	78.57
RDH113	60.3448		RDH113	62.26		RDH113	58.62		RDH113	76.27		RDH113	75.44
RDH114	51.7857		RDH114	60.42		RDH114	83.93		RDH114	48.21		RDH114	41.07
RDH115	36.3636		RDH115	47.17		RDH115	36.36		RDH115	29.09		RDH115	17.86
RDH116	12.5		RDH116	74.55		RDH116	66.07		RDH116	77.59		RDH116	55.36
RDH117	62.069		RDH117	69.81		RDH117	70.18		RDH117	81.03		RDH117	82.46
RDH118	60.3448		RDH118	70.91		RDH118	63.79		RDH118	67.24		RDH118	64.29
RDH119	63.7931		RDH119	85.19		RDH119	72.41		RDH119	75.44		RDH119	46.43
RDH120	9.43396		RDH120	70.91		RDH120	28.57		RDH120	17.86		RDH120	25
RDH121	40		RDH121	61.82		RDH121	44.64		RDH121	60.71		RDH121	79.31
RDH122	37.5		RDH122	32.08		RDH122	35.71		RDH122	65.52		RDH122	56.14
RDH123	20.4082		RDH123	50.91		RDH123	33.93		RDH123	33.93		RDH123	44.64
RDH124	43.1034		RDH124	50.91		RDH124	29.82		RDH124	63.79		RDH124	38.6
RDH125	55.3571		RDH125	70.37		RDH125	39.29		RDH125	68.97		RDH125	55.36
RDH126	17.6471		RDH126	48.08		RDH126	33.93		RDH126	55.17		RDH126	36.84
RDH127	21.1538		RDH127	30.77		RDH127	39.29		RDH127	53.45		RDH127	80.7
RDH128	61.1111		RDH128	73.58		RDH128	71.43		RDH128	70.18		RDH128	94.83
RDH129	28.5714		RDH129	52.73		RDH129	41.07		RDH129	74.58		RDH129	69.64
RDH130	60.7143		RDH130	69.09		RDH130	53.57		RDH130	64.91		RDH130	83.93
RDH131	53.5714		RDH131	33.96		RDH131	53.57		RDH131	56.9		RDH131	41.07
RDH132	26.7857		RDH132	49.06		RDH132	46.43		RDH132	43.86		RDH132	26.79
RDH133	68.9655		RDH133	63.27		RDH133	65.52		RDH133	72.41		RDH133	75.44
RDH134	33.9286		RDH134	42.86		RDH134	42.86		RDH134	41.07		RDH134	32.14
RDH135	20.7547		RDH135	44.44		RDH135	39.66		RDH135	51.79		RDH135	33.93
RDH136	32.1429		RDH136	20.75		RDH136	37.5		RDH136	69.64		RDH136	71.43
RDH137	42.8571		RDH137	34		RDH137	62.5		RDH137	82.76		RDH137	75
RDH138	33.9286		RDH138	46.94		RDH138	60.71		RDH138	88.14		RDH138	76.79
RDH139	30.1887		RDH139	63.64		RDH139	55.36		RDH139	70.18		RDH139	29.82
RDH140	87.931		RDH140	51.02		RDH140	81.03		RDH140	87.93		RDH140	85.96
RDH141	74.1379		RDH141	46.94		RDH141	84.48		RDH141	84.48		RDH141	50
RDH142	79.661		RDH142	42		RDH142	76.27		RDH142	77.59		RDH142	53.57
RDH143	55.3571		RDH143	52.94		RDH143	71.43		RDH143	67.86		RDH143	57.14
RDH144	50.9434		RDH144	32		RDH144	50		RDH144	50		RDH144	58.93
RDH145	93.1034		RDH145	81.63		RDH145	91.38		RDH145	80		RDH145	83.93
RDH146	61.1111		RDH146	50.94		RDH146	58.93		RDH146	66.67		RDH146	33.93
RDH147	89.4737		RDH147	27.84		RDH147	86.21		RDH147	77.19		RDH147	60.71
RDH148	49.0566		RDH148	22		RDH148	71.43		RDH148	57.14		RDH148	35.71
RDH149	39.2857		RDH149	39.22		RDH149	62.5		RDH149	86.21		RDH149	41.07
RDH150	37.5		RDH150	50		RDH150	51.79		RDH150	58.62		RDH150	53.57
RDH151	10.7143		RDH151	61.22		RDH151	67.86		RDH151	94.83		RDH151	50
RDH152	1.92308		RDH152	64.15		RDH152	64.29		RDH152	66.07		RDH152	19.64
RDH153	12.5		RDH153	60		RDH153	60.71		RDH153	55.36		RDH153	30.36
RDH154	21.4286		RDH154	38.46		RDH154	48.21		RDH154	50		RDH154	32.14
RDH155	14.5455		RDH155	33.96		RDH155	37.5		RDH155	37.5		RDH155	32.14
RDH156	14.2857		RDH156	16		RDH156	42.86		RDH156	42.86		RDH156	58.62
RDH157	29.8246		RDH157	40.38		RDH157	41.07		RDH157	32.14		RDH157	28.07
RDH158	36.3636		RDH158	41.51		RDH158	43.64		RDH158	41.07		RDH158	41.82
RDH159	37.5		RDH159	54.55		RDH159	46.43		RDH159	50.88		RDH159	30.36
RDH160	33.9286		RDH160	21.28		RDH160	66.07		RDH160	74.14		RDH160	50
RDH161	23.6364		RDH161	28.85		RDH161	41.07		RDH161	23.21		RDH161	32.73
RDH162	51.7857		RDH162	68		RDH162	75		RDH162	40		RDH162	67.86
RDH163	5.76923		RDH163	7.27		RDH163	8.93		RDH163	69.49		RDH163	44.64
RDH164	7.27273		RDH164	32		RDH164	40.35		RDH164	40.35		RDH164	43.64
RDH165	12.7273		RDH165	25		RDH165	34.55		RDH165	26.79		RDH165	42.86
RDH166	3.92157		RDH166	28.57		RDH166	52.63		RDH166	44.83		RDH166	19.64
RDH167	25.4545		RDH167	32.73		RDH167	25.45		RDH167	63.79		RDH167	30.36
RDH168	6		RDH168	20		RDH168	28.57		RDH168	63.79		RDH168	48.21
RDH169	61.8182		RDH169	82.69		RDH169	82.14		RDH169	84.48		RDH169	52.73
RDH170	46.4286		RDH170	62.5		RDH170	48.21		RDH170	70.69		RDH170	82.14
RDH171	41.0714		RDH171	67.31		RDH171	71.43		RDH171	83.05		RDH171	64.29
RDH172	23.2143		RDH172	16.36		RDH172	14.29		RDH172	47.37		RDH172	42.86
RDH173	62.963		RDH173	48.08		RDH173	53.57		RDH173	53.57		RDH173	66.07
RDH174	79.661		RDH174	71.43		RDH174	81.03		RDH174	86.21		RDH174	73.21
RDH175	50.9091		RDH175	31.37		RDH175	89.09		RDH175	85.96		RDH175	36.36
RDH176	33.9286		RDH176	32.08		RDH176	39.29		RDH176	50		RDH176	46.43
RDH177	13.7255		RDH177	15.69		RDH177	23.53		RDH177	55.17		RDH177	54.39
RDH178	0		RDH178	3.77		RDH178	7.27		RDH178	43.1		RDH178	19.64
RDH179	16		RDH179	82.14		RDH179	35.71		RDH179	37.93		RDH179	50
RDH180	27.2727		RDH180	47.17		RDH180	65.45		RDH180	56.14		RDH180	67.27
RDH181	50		RDH181	44.64		RDH181	46.43		RDH181	84.48		RDH181	94.83
RDH182	5.76923		RDH182	25		RDH182	14.29		RDH182	48.21		RDH182	57.14
RDH183	0		RDH183	9.62		RDH183	14.29		RDH183	29.31		RDH183	22.81
RDH184	7.54717		RDH184	64.29		RDH184	62.5		RDH184	78.95		RDH184	83.93
RDH185	4.08163		RDH185	45.45		RDH185	39.66		RDH185	58.62		RDH185	42.86
RDH186	18.3673		RDH186	38.78		RDH186	69.64		RDH186	45.61		RDH186	46.43
RDH187	14.5455		RDH187	67.27		RDH187	34.55		RDH187	43.86		RDH187	69.64
RDH188	15.0943		RDH188	33.33		RDH188	53.57		RDH188	49.09		RDH188	75.86
RDH189	9.61538		RDH189	38.89		RDH189	39.66		RDH189	45.61		RDH189	56.14
RDH190	5.55556		RDH190	16.98		RDH190	16.67		RDH190	17.54		RDH190	37.5
RDH191	32.1429		RDH191			RDH191	29.82		RDH191	54.39		RDH191	25
RDH192	27.2727		RDH192	19.64		RDH192	19.64		RDH192	55.17		RDH192	60.71
RDH193	61.8182		RDH193	43.64		RDH193	43.64		RDH193	66.07		RDH193	52.73
RDH194	17.6471		RDH194	17.54		RDH194	21.05		RDH194	29.82		RDH194	51.79
RDH195	41.8182		RDH195	47.27		RDH195	38.18		RDH195	66.07		RDH195	83.64
RDH196	40.7407		RDH196	30.36		RDH196	37.5		RDH196	52.63		RDH196	82.14
RDH197	20.4545		RDH197	12.5		RDH197	25		RDH197	45.61		RDH197	30.36
RDH198	15.0943		RDH198	36.84		RDH198	21.05		RDH198	45.61		RDH198	32.14
RDH199	44.6429		RDH199	33.93		RDH199	39.66		RDH199	59.65		RDH199	62.5
RDH200	41.8182		RDH200	43.64		RDH200	45.45		RDH200	66.07		RDH200	65.45
DF12	41.0714		DF12	30.91		DF12	39.66		DF12	42.86		DF12	38.65
Huayu 44	96.6102		Huayu 44	98.21		Huayu 44	96.61		Huayu 44	98.28		Huayu 44	97.41
