# Supplementary material for: Fine mapping of a QTL and identification of candidate genes associated with cold tolerance during germination in peanut (Arachis hypogaea L.) on chromosome B09 using whole genome re-sequencing
Source: Front Plant Sci. 2023 May 8;14:1153293. doi: 10.3389/fpls.2023.1153293 (PMC10200878; doi:10.3389/fpls.2023.1153293)
Supplement: Supplementary file 3 [file Table_2.xlsx]

## Sheet: Sheet1
Table S2 Variance analysis of fruit related traits among the two parents and RIL plants
Environment	parents			RILs
	DF12	Huayu 44		Maximum	Minimum	Mean	Standard Deviation	Coefficient of Variation	P value
E1(2019 LD)	41.0714	96.6102		94.8276	1.92308	38.2181	22.8165	59.7008	0.0015
E2(2021 LD)	30.91	98.21		92.45	3.77	43.9416	19.7146	44.8655	0.1894
E3(2020 FY)	39.66	96.61		94.83	7.27	50.1949	18.9998	37.852	0.0025
E4(2021 FY)	42.86	98.28		96.55	12.07	58.8997	19.5563	33.2027	0.2
E5(2021 NB)	38.65	97.41		94.83	8.93	50.8313	20.044	39.4324	0.1363
