# Supplementary material for: Fine mapping of a QTL and identification of candidate genes associated with cold tolerance during germination in peanut (Arachis hypogaea L.) on chromosome B09 using whole genome re-sequencing
Source: Front Plant Sci. 2023 May 8;14:1153293. doi: 10.3389/fpls.2023.1153293 (PMC10200878; doi:10.3389/fpls.2023.1153293)
Supplement: Supplementary file 5 [file Table_4.xlsx]

## Sheet: Sheet1
Table S4 Genome wide bin marker information statistics.
Chromosome ID	Bin Marker	Left Position (bp)	Right Position (bp)	Genetic Distance (cM)
1	C01P670631	0	1341263	0
1	C01P1370892	1341263	1400521	0.2674
1	C01P1410907	1400521	1421294	2.2128
1	C01P1427790	1421294	1434287	3.0281
1	C01P1446449	1434287	1458612	3.2969
1	C01P1543723	1458612	1628835	3.5657
1	C01P1889868	1628835	2150902	3.8346
1	C01P2172116	2150902	2193331	4.1034
1	C01P2208747	2193331	2224163	4.3722
1	C01P2240040	2224163	2255918	4.9128
1	C01P2280387	2255918	2304856	5.1816
1	C01P2316989	2304856	2329122	6.8489
1	C01P2355034	2329122	2380946	6.8489
1	C01P2403667	2380946	2426388	7.1177
1	C01P2439907	2426388	2453427	7.3865
1	C01P2459318	2453427	2465210	7.6553
1	C01P2670756	2465210	2876302	7.6553
1	C01P2884067	2876302	2891832	8.4841
1	C01P3048399	2891832	3204966	8.4841
1	C01P3281595	3204966	3358224	8.7574
1	C01P3397128	3358224	3436033	9.0291
1	C01P3592491	3436033	3748949	9.3009
1	C01P3768295	3748949	3787642	9.5726
1	C01P3829565	3787642	3871489	10.1191
1	C01P3889918	3871489	3908347	10.3908
1	C01P3919126	3908347	3929906	10.3908
1	C01P3963767	3929906	3997628	10.664
1	C01P4048250	3997628	4098872	10.664
1	C01P4628796	4098872	5158721	11.2105
1	C01P5170741	5158721	5182761	13.7696
1	C01P5451023	5182761	5719286	14.0384
1	C01P6579281	5719286	7439276	18.41
1	C01P7724231	7439276	8009186	22.1526
1	C01P8063656	8009186	8118127	23.5265
1	C01P8246299	8118127	8374472	23.7954
1	C01P8449269	8374472	8524067	24.3388
1	C01P8550575	8524067	8577084	25.1541
1	C01P8673680	8577084	8770277	25.1541
1	C01P8924204	8770277	9078131	25.6918
1	C01P9183191	9078131	9288251	25.9592
1	C01P9316547	9288251	9344843	26.2266
1	C01P9399057	9344843	9453272	26.2266
1	C01P9687727	9453272	9922182	26.4925
1	C01P9942959	9922182	9963736	26.7571
1	C01P9974378	9963736	9985021	27.0216
1	C01P10028939	9985021	10072857	27.2862
1	C01P10449741	10072857	10826625	27.5507
1	C01P10952132	10826625	11077640	27.8153
1	C01P11185161	11077640	11292682	28.6175
1	C01P11316934	11292682	11341186	28.882
1	C01P11359443	11341186	11377701	29.1452
1	C01P11425207	11377701	11472713	29.4084
1	C01P11571742	11472713	11670772	30.2106
1	C01P12124217	11670772	12577662	30.4751
1	C01P12651979	12577662	12726296	32.3886
1	C01P12870715	12726296	13015134	32.6532
1	C01P13154478	13015134	13293822	32.6532
1	C01P13855193	13293822	14416565	33.1823
1	C01P15950316	14416565	17484067	33.4441
1	C01P19601407	17484067	21718748	33.7045
1	C01P23205725	21718748	24692703	33.9649
1	C01P31204785	24692703	37716867	34.2253
1	C01P38304641	37716867	38892415	34.4844
1	C01P39749008	38892415	40605602	34.7435
1	C01P42618593	40605602	44631584	35.2643
1	C01P49785528	44631584	54939473	35.5234
1	C01P72773495	54939473	90607518	35.5234
1	C01P90626276	90607518	90645034	35.7866
1	C01P90650925	90645034	90656817	36.0511
1	C01P92275145	90656817	93893473	36.0511
1	C01P94157636	93893473	94421799	36.3157
1	C01P94744192	94421799	95066585	36.8476
1	C01P95662640	95066585	96258695	37.6498
1	C01P96467547	96258695	96676399	37.9144
1	C01P96743643	96676399	96810888	37.9144
1	C01P97180144	96810888	97549400	38.7123
1	C01P97630595	97549400	97711790	39.782
1	C01P98394360	97711790	99076930	40.0424
1	C01P99863040	99076930	100649151	41.9455
1	C01P100692660	100649151	100736170	42.4718
1	C01P101092988	100736170	101449807	42.7336
1	C01P101747914	101449807	102046021	44.3471
1	C01P102215882	102046021	102385743	45.4168
1	C01P102629815	102385743	102873887	46.4864
1	C01P102881249	102873887	102888612	46.7496
1	C01P102995410	102888612	103102208	47.0128
1	C01P103144809	103102208	103187411	47.2773
1	C01P103280384	103187411	103373357	47.5419
1	C01P103449828	103373357	103526300	47.8064
1	C01P103535843	103526300	103545387	48.071
1	C01P103550671	103545387	103555956	48.6029
1	C01P103591686	103555956	103627417	48.6029
1	C01P103668621	103627417	103709825	48.8689
1	C01P103757762	103709825	103805699	48.8689
1	C01P103930637	103805699	104055576	49.1362
1	C01P104423137	104055576	104790699	49.671
1	C01P105822946	104790699	106855193	49.937
1	C01P107007222	106855193	107159252	56.6027
1	C01P107515399	107159252	107871547	58.8264
1	C01P107961653	107871547	108051759	61.607
1	C01P108263065	108051759	108474372	61.8716
1	C01P108575558	108474372	108676744	62.947
1	C01P108755386	108676744	108834028	63.2116
1	C01P108973281	108834028	109112534	63.4761
1	C01P109162808	109112534	109213082	63.7407
1	C01P109294219	109213082	109375356	63.7407
1	C01P109435972	109375356	109496589	64.5472
1	C01P109827338	109496589	110158087	65.082
1	C01P110344524	110158087	110530962	66.441
1	C01P110718216	110530962	110905470	67.5222
1	C01P111628668	110905470	112351866	68.057
2	C02P778890	0	1557780	0
2	C02P1689221	1557780	1820662	0.2645
2	C02P1852831	1820662	1885001	0.5291
2	C02P1904127	1885001	1923254	0.7936
2	C02P1973740	1923254	2024227	1.0568
2	C02P2033148	2024227	2042070	19.6186
2	C02P2051603	2042070	2061136	21.2676
2	C02P2094043	2061136	2126950	21.2676
2	C02P2143346	2126950	2159743	22.0698
2	C02P2171928	2159743	2184113	22.3343
2	C02P2242088	2184113	2300064	22.3343
2	C02P2386682	2300064	2473301	22.6003
2	C02P2590079	2473301	2706858	22.8663
2	C02P2741094	2706858	2775330	23.1322
2	C02P2903588	2775330	3031847	23.9431
2	C02P3124145	3031847	3216443	24.2119
2	C02P3222788	3216443	3229133	25.5859
2	C02P3331472	3229133	3433812	26.1324
2	C02P3464618	3433812	3495425	26.4041
2	C02P3532417	3495425	3569410	26.4041
2	C02P3610337	3569410	3651265	27.5032
2	C02P3674423	3651265	3697581	27.7735
2	C02P3771760	3697581	3845940	28.0437
2	C02P3924654	3845940	4003368	28.0437
2	C02P4040286	4003368	4077205	28.3126
2	C02P4084466	4077205	4091727	28.8531
2	C02P4128914	4091727	4166102	29.1219
2	C02P4466234	4166102	4766366	29.3908
2	C02P4788232	4766366	4810098	29.3908
2	C02P4871979	4810098	4933860	29.6596
2	C02P4959764	4933860	4985668	29.9299
2	C02P5050439	4985668	5115210	29.9299
2	C02P5135648	5115210	5156086	30.1987
2	C02P5212605	5156086	5269125	30.7392
2	C02P5303559	5269125	5337994	31.0081
2	C02P5375030	5337994	5412066	31.2769
2	C02P5432114	5412066	5452163	32.0922
2	C02P5465805	5452163	5479447	32.361
2	C02P5500427	5479447	5521407	32.6298
2	C02P5555527	5521407	5589647	32.8986
2	C02P5620666	5589647	5651686	33.1675
2	C02P5659455	5651686	5667224	33.4363
2	C02P5682066	5667224	5696908	33.7051
2	C02P5731452	5696908	5765996	33.9739
2	C02P5789437	5765996	5812878	34.2428
2	C02P5862362	5812878	5911847	34.2428
2	C02P5926910	5911847	5941974	34.5087
2	C02P5954953	5941974	5967933	34.7761
2	C02P6031924	5967933	6095915	35.587
2	C02P6129068	6095915	6162222	36.1246
2	C02P6356291	6162222	6550361	36.392
2	C02P6565222	6550361	6580084	36.6594
2	C02P6640082	6580084	6700081	36.6594
2	C02P6717782	6700081	6735484	37.4747
2	C02P7312716	6735484	7889948	37.4747
2	C02P7907677	7889948	7925407	41.6017
2	C02P7959983	7925407	7994559	42.1423
2	C02P8022756	7994559	8050954	42.4096
2	C02P8060638	8050954	8070323	42.9473
2	C02P8077373	8070323	8084423	43.2147
2	C02P8115129	8084423	8145835	43.482
2	C02P8272248	8145835	8398661	43.748
2	C02P8518889	8398661	8639117	44.014
2	C02P9130127	8639117	9621137	44.2799
2	C02P9649314	9621137	9677491	44.5459
2	C02P9779779	9677491	9882067	44.8104
2	C02P9923830	9882067	9965594	45.3424
2	C02P9994535	9965594	10023476	45.6069
2	C02P10071081	10023476	10118687	45.8715
2	C02P10135269	10118687	10151851	46.136
2	C02P10158132	10151851	10164414	46.4006
2	C02P10182284	10164414	10200155	46.6651
2	C02P10464180	10200155	10728205	46.6651
2	C02P10787442	10728205	10846679	46.9283
2	C02P10926653	10846679	11006628	46.9283
2	C02P11263200	11006628	11519772	47.1928
2	C02P11652218	11519772	11784665	47.4574
2	C02P11992996	11784665	12201327	47.7219
2	C02P12223870	12201327	12246413	47.9865
2	C02P12272936	12246413	12299460	48.7887
2	C02P12447479	12299460	12595499	49.0533
2	C02P13730584	12595499	14865670	49.3178
2	C02P15061393	14865670	15257117	49.3178
2	C02P16684651	15257117	18112186	49.8526
2	C02P18143509	18112186	18174833	49.8526
2	C02P19353848	18174833	20532863	49.8526
2	C02P21597564	20532863	22662265	50.1185
2	C02P31012554	22662265	39362844	50.3845
2	C02P50968331	39362844	62573818	50.3845
2	C02P63336107	62573818	64098397	50.6519
2	C02P67024256	64098397	69950115	50.6519
2	C02P71082282	69950115	72214450	50.6519
2	C02P77598265	72214450	82982080	50.6519
2	C02P83500914	82982080	84019749	50.9178
2	C02P84140629	84019749	84261509	50.9178
2	C02P84815486	84261509	85369464	51.1867
2	C02P85940378	85369464	86511292	51.4555
2	C02P86597216	86511292	86683140	51.4555
2	C02P86700001	86683140	86716863	51.4555
2	C02P86737842	86716863	86758821	51.7243
2	C02P86795429	86758821	86832037	51.7243
2	C02P87362230	86832037	87892423	51.7243
2	C02P88208255	87892423	88524087	51.9903
2	C02P89549048	88524087	90574009	52.5251
2	C02P91762809	90574009	92951610	56.2677
2	C02P93021505	92951610	93091401	57.6341
2	C02P93122401	93091401	93153401	57.9001
2	C02P93262597	93153401	93371793	58.166
2	C02P93384550	93371793	93397308	58.432
2	C02P93419173	93397308	93441039	58.698
2	C02P93627199	93441039	93813360	58.9639
2	C02P93838146	93813360	93862932	59.2299
2	C02P93928134	93862932	93993337	59.4973
2	C02P94014844	93993337	94036351	59.7646
2	C02P94115722	94036351	94195094	60.032
2	C02P94219209	94195094	94243325	60.2994
2	C02P94367150	94243325	94490975	60.5682
2	C02P94510639	94490975	94530304	60.8371
2	C02P94571664	94530304	94613024	61.1059
2	C02P94691939	94613024	94770855	61.3733
2	C02P94782934	94770855	94795014	61.6406
2	C02P94855953	94795014	94916893	61.6406
2	C02P94993777	94916893	95070661	61.6406
2	C02P95220850	95070661	95371039	61.9109
2	C02P95378660	95371039	95386281	61.9109
2	C02P95405345	95386281	95424410	62.1797
2	C02P95485596	95424410	95546782	62.4486
2	C02P95552046	95546782	95557310	62.4486
2	C02P95867292	95557310	96177274	62.7159
2	C02P96223222	96177274	96269171	62.9833
2	C02P96292075	96269171	96314979	63.521
2	C02P96349959	96314979	96384939	63.7883
2	C02P96390164	96384939	96395389	64.0557
2	C02P96400641	96395389	96405893	64.3231
2	C02P96428244	96405893	96450596	64.5905
2	C02P96505936	96450596	96561277	65.4014
2	C02P96655369	96561277	96749461	66.4945
2	C02P96817930	96749461	96886400	66.4945
2	C02P96940649	96886400	96994898	66.7633
2	C02P97016584	96994898	97038270	67.0321
2	C02P97084215	97038270	97130160	67.0321
2	C02P97285561	97130160	97440963	67.5697
2	C02P97508482	97440963	97576001	67.5697
2	C02P97680559	97576001	97785117	68.1045
2	C02P97938753	97899574	97977932	68.3705
2	C02P97842345	97785117	97899574	68.3705
2	C02P98113056	97977932	98248180	68.3705
2	C02P98287969	98248180	98327758	68.3705
2	C02P98334392	98327758	98341026	68.9053
2	C02P98423624	98341026	98506222	69.7118
2	C02P98534157	98506222	98562092	70.2466
2	C02P98666102	98562092	98770113	70.5125
2	C02P99552034	98770113	100333955	71.319
3	C03P771297	0	1542595	0
3	C03P1568366	1542595	1594138	1.3816
3	C03P1631579	1594138	1669020	2.7631
3	C03P1962658	1669020	2256296	3.3066
3	C03P2703357	2256296	3150419	4.9739
3	C03P3170573	3150419	3190728	8.4079
3	C03P3308851	3190728	3426975	8.9455
3	C03P3443673	3426975	3460371	8.9455
3	C03P3475386	3460371	3490401	9.2115
3	C03P3497646	3490401	3504891	9.4775
3	C03P3773547	3504891	4042204	9.4775
3	C03P5210869	4042204	6379535	10.284
3	C03P6566702	6379535	6753870	21.0945
3	C03P7048903	6753870	7343937	22.1936
3	C03P7625413	7343937	7906889	23.2927
3	C03P8262291	7906889	8617694	24.3857
3	C03P8718075	8617694	8818456	24.6545
3	C03P9130197	8818456	9441938	24.9219
3	C03P9492120	9441938	9542302	25.4596
3	C03P9977115	9542302	10411928	25.727
3	C03P10613153	10411928	10814379	27.086
3	C03P10902570	10814379	10990762	27.6208
3	C03P11104784	10990762	11218807	28.4317
3	C03P11480805	11218807	11742803	28.699
3	C03P11821444	11742803	11900086	28.965
3	C03P12044641	11900086	12189196	29.231
3	C03P12325101	12189196	12461007	29.7657
3	C03P12847163	12461007	13233320	31.1248
3	C03P13323746	13233320	13414172	31.3893
3	C03P13692533	13414172	13970895	31.9241
3	C03P14346048	13970895	14721201	32.1901
3	C03P15850212	14721201	16979223	32.7248
3	C03P17947515	16979223	18915808	32.9894
3	C03P19130043	18915808	19344279	33.254
3	C03P19434381	19344279	19524483	33.5185
3	C03P19612336	19524483	19700190	34.0504
3	C03P19954917	19700190	20209644	34.315
3	C03P20494575	20209644	20779507	34.5795
3	C03P21188841	20779507	21598175	35.3818
3	C03P21648546	21598175	21698917	35.3818
3	C03P22121145	21698917	22543373	35.6449
3	C03P22799853	22543373	23056333	37.8563
3	C03P23146858	23056333	23237384	38.3882
3	C03P23255614	23237384	23273845	38.6528
3	C03P23526515	23273845	23779185	38.9173
3	C03P23944264	23779185	24109344	39.1819
3	C03P24152729	24109344	24196114	39.4464
3	C03P24297026	24196114	24397938	39.4464
3	C03P24586699	24397938	24775460	39.4464
3	C03P25609236	24775460	26443012	40.2617
3	C03P26540455	26443012	26637899	40.5306
3	C03P26805367	26637899	26972836	40.7994
3	C03P27041806	26972836	27110776	41.0682
3	C03P27373425	27110776	27636074	41.337
3	C03P27642783	27636074	27649492	41.6058
3	C03P27942148	27649492	28234805	41.8747
3	C03P28716343	28234805	29197881	42.4152
3	C03P29215406	29197881	29232932	42.4152
3	C03P29358094	29232932	29483257	42.4152
3	C03P29558938	29483257	29634619	42.687
3	C03P29866838	29634619	30099058	42.9587
3	C03P30185014	30099058	30270971	43.2305
3	C03P30330789	30270971	30390608	43.5022
3	C03P30523554	30390608	30656500	43.7739
3	C03P31021748	30656500	31386996	44.0457
3	C03P31418387	31386996	31449779	44.3174
3	C03P31477584	31449779	31505389	44.3174
3	C03P31941141	31505389	32376894	44.5877
3	C03P33259970	32376894	34143047	44.858
3	C03P34292614	34143047	34442182	45.1268
3	C03P34542910	34442182	34643639	45.3956
3	C03P34855987	34643639	35068336	45.6644
3	C03P35172581	35068336	35276827	45.9333
3	C03P35540081	35276827	35803335	45.9333
3	C03P36794323	35803335	37785312	45.9333
3	C03P37966127	37785312	38146943	46.2021
3	C03P38160093	38146943	38173244	46.2021
3	C03P38189702	38173244	38206161	46.2021
3	C03P38211890	38206161	38217620	46.2021
3	C03P38296479	38217620	38375339	46.2021
3	C03P38405172	38375339	38435005	46.2021
3	C03P39035767	38435005	39636529	46.2021
3	C03P39717711	39636529	39798893	46.6153
3	C03P39847373	39798893	39895853	46.6153
3	C03P41031810	39895853	42167768	46.6153
3	C03P42703324	42167768	43238880	47.0121
3	C03P44628382	43238880	46017884	47.0121
3	C03P47996173	46017884	49974463	47.0121
3	C03P50917463	49974463	51860463	47.0121
3	C03P53143288	51860463	54426113	47.0121
3	C03P59303228	54426113	64180344	47.0121
3	C03P66107669	64180344	68034995	47.0121
3	C03P68832602	68034995	69630210	47.0121
3	C03P77044935	69630210	84459660	47.0121
3	C03P90173834	84459660	95888009	47.0121
3	C03P105825100	95888009	115762191	47.0121
3	C03P117292355	115762191	118822520	47.0121
3	C03P120408160	118822520	121993800	47.0121
3	C03P123654794	121993800	125315789	47.3998
3	C03P127624078	125315789	129932367	47.8063
3	C03P130054901	129932367	130177436	49.0565
3	C03P130358905	130227660	130490150	49.0565
3	C03P130552331	130490150	130614513	49.0565
3	C03P130666083	130614513	130717654	49.0565
3	C03P130755576	130717654	130793498	49.0565
3	C03P130951204	130793498	131108910	49.0565
3	C03P130202548	130177436	130227660	49.0565
3	C03P131158043	131108910	131207177	49.0565
3	C03P131402093	131207177	131597009	50.3961
3	C03P131671509	131597009	131746009	50.3961
3	C03P131791846	131746009	131837684	50.8347
3	C03P131850399	131837684	131863114	51.2734
3	C03P132068814	131863114	132274514	51.2734
3	C03P132399067	132308653	132489481	51.7081
3	C03P132291583	132274514	132308653	51.7081
3	C03P132514273	132489481	132539065	51.7081
3	C03P132671959	132539065	132804853	52.1355
3	C03P132822459	132804853	132840065	52.1355
3	C03P132908850	132840065	132977635	52.5592
3	C03P133101590	133082727	133120454	52.9866
3	C03P133030181	132977635	133082727	52.9866
3	C03P133176841	133120454	133233228	52.9866
3	C03P133289759	133233228	133346291	53.2613
3	C03P133395115	133346291	133443940	53.5346
3	C03P133497881	133454836	133540926	53.8063
3	C03P133449388	133443940	133454836	53.8063
3	C03P133617140	133540926	133693355	53.8063
3	C03P133713546	133693355	133733737	54.0723
3	C03P133769523	133733737	133805309	54.3382
3	C03P133870671	133805309	133936033	54.3382
3	C03P133990630	133936033	134045228	54.3382
3	C03P134362049	134045228	134678870	54.3382
3	C03P134775930	134678870	134872990	54.6
3	C03P135319668	134872990	135766346	55.9372
3	C03P135781683	135766346	135797021	58.4118
3	C03P135827586	135797021	135858152	58.6749
3	C03P136265693	135858152	136673235	59.4729
3	C03P137115247	136673235	137557259	61.3657
3	C03P137828883	137557259	138100508	63.8267
3	C03P138135111	138100508	138169715	64.3503
3	C03P138182436	138169715	138195158	64.8738
3	C03P138218519	138195158	138241881	65.4002
3	C03P138330230	138241881	138418579	65.662
3	C03P138479051	138418579	138539523	65.9237
3	C03P138675986	138539523	138812449	66.9877
3	C03P138824358	138812449	138836268	67.5141
3	C03P138948895	138836268	139061523	67.5141
3	C03P139074380	139061523	139087238	67.7772
3	C03P139257743	139087238	139428248	68.0404
3	C03P139499657	139428248	139571067	68.3035
3	C03P139616545	139571067	139662023	69.1058
3	C03P139672784	139662023	139683545	69.3703
3	C03P139758319	139683545	139833093	69.6349
3	C03P139868256	139833093	139903419	69.8994
3	C03P139962943	139903419	140022467	70.164
3	C03P140178458	140022467	140334449	70.4285
3	C03P140483371	140334449	140632294	70.4285
3	C03P140652941	140632294	140673589	70.6945
3	C03P140703095	140673589	140732601	70.9604
3	C03P140809043	140732601	140885486	71.2264
3	C03P140891064	140885486	140896643	71.4923
3	C03P140925827	140896643	140955011	72.0271
3	C03P140970093	140955011	140985176	72.0271
3	C03P140994613	140985176	141004050	72.2917
3	C03P141027896	141004050	141051743	72.5562
3	C03P141107030	141051743	141162317	73.0882
3	C03P141181175	141162317	141200034	73.3527
3	C03P141238258	141219488	141257029	73.6173
3	C03P141209761	141200034	141219488	73.6173
3	C03P141346959	141257029	141436890	73.6173
3	C03P141488247	141436890	141539605	73.8791
3	C03P142307856	141539605	143076107	74.4054
4	C04P5214540	0	10429081	0
4	C04P10750682	10429081	11072283	0.5495
4	C04P11903686	11072283	12735090	0.8227
4	C04P14592167	12735090	16449245	1.6515
4	C04P18899129	16449245	21349013	1.9247
4	C04P22161512	21349013	22974012	2.4742
4	C04P30990543	22974012	39007075	2.7474
4	C04P48882373	39007075	58757672	3.0207
4	C04P66557894	58757672	74358116	3.0207
4	C04P77017589	74358116	79677062	3.3
4	C04P91341865	79677062	103006669	3.5793
4	C04P104171959	103006669	105337250	4.4269
4	C04P105992296	105337250	106647343	5.2744
4	C04P107982407	106647343	109317471	5.5522
4	C04P110352093	109317471	111386715	5.8284
4	C04P112017273	111386715	112647831	6.1047
4	C04P115343255	112647831	118038679	9.9815
4	C04P118839803	118038679	119640928	9.9815
4	C04P120163308	119640928	120685688	12.2429
4	C04P120703855	120685688	120722022	12.7864
4	C04P120734511	120722022	120747001	13.327
4	C04P120791593	120747001	120836186	13.327
4	C04P120929388	120836186	121022591	13.5943
4	C04P121380086	121022591	121737581	13.8617
4	C04P121765134	121737581	121792687	18.2079
4	C04P121800739	121792687	121808792	18.7342
4	C04P121834769	121808792	121860747	19.2524
4	C04P122040713	121860747	122220680	19.5101
4	C04P122452578	122220680	122684477	19.5101
4	C04P122733514	122684477	122782551	19.7692
4	C04P122801800	122782551	122821049	20.0283
4	C04P122886485	122821049	122951921	20.2873
4	C04P122967294	122951921	122982667	21.0769
4	C04P123292951	122982667	123603236	21.0769
5	C05P3715322	0	7430644	0
5	C05P7564558	7430644	7698472	0.2632
5	C05P7707068	7698472	7715665	1.3328
5	C05P7827391	7715665	7939117	1.862
5	C05P8152539	7939117	8365961	2.3911
5	C05P8457575	8365961	8549189	2.6542
5	C05P8633015	8549189	8716842	2.9174
5	C05P8815245	8716842	8913649	3.1806
5	C05P8948550	8913649	8983452	3.4423
5	C05P9086966	8983452	9190481	3.4423
5	C05P9643288	9190481	10096095	3.9715
5	C05P10256623	10096095	10417151	5.3159
5	C05P10468358	10417151	10519566	5.5777
5	C05P10538118	10519566	10556671	5.5777
5	C05P10606375	10556671	10656080	5.8381
5	C05P11319594	10656080	11983109	6.0985
5	C05P12028318	11983109	12073527	6.3576
5	C05P12168216	12073527	12262905	6.8784
5	C05P12372921	12262905	12482938	7.1361
5	C05P12542804	12482938	12602671	8.1834
5	C05P12789202	12602671	12975734	8.4412
5	C05P13262903	12975734	13550072	9.2225
5	C05P15179458	13550072	16808845	9.4802
5	C05P17344089	16808845	17879333	9.4802
5	C05P20645373	17879333	23411414	9.4802
5	C05P24128541	23411414	24845669	9.7379
5	C05P25409888	24845669	25974108	10.2534
5	C05P26326561	25974108	26679015	10.5098
5	C05P27731776	26679015	28784537	11.0253
5	C05P29005543	28784537	29226550	11.5408
5	C05P29516975	29226550	29807400	11.5408
5	C05P30345999	29807400	30884599	11.7959
5	C05P31144222	30884599	31403845	12.0523
5	C05P31976370	31403845	32548896	12.5678
5	C05P33046496	32548896	33544097	12.8242
5	C05P33636687	33544097	33729277	13.0806
5	C05P33950316	33729277	34171356	13.337
5	C05P35734212	34171356	37297069	13.5934
5	C05P37361166	37297069	37425263	13.8498
5	C05P37537848	37425263	37650433	14.3653
5	C05P37729426	37650433	37808420	14.6217
5	C05P37824679	37808420	37840939	14.8782
5	C05P38999264	37840939	40157590	15.1346
5	C05P40291648	40157590	40425706	15.3923
5	C05P40543296	40425706	40660887	15.65
5	C05P41047961	40660887	41435035	15.65
5	C05P41577383	41435035	41719732	15.65
5	C05P41745341	41719732	41770951	15.9104
5	C05P41803175	41770951	41835400	15.9104
5	C05P41980056	41835400	42124713	15.9104
5	C05P42464939	42124713	42805166	16.1709
5	C05P64888171	42805166	86971177	16.4313
5	C05P87037134	86971177	87103092	16.9549
5	C05P87223929	87103092	87344766	17.2153
5	C05P88053423	87344766	88762081	17.7389
5	C05P89275145	88762081	89788210	18.5284
5	C05P89931958	89788210	90075707	18.5284
5	C05P90160157	90075707	90244608	18.7875
5	C05P90387692	90244608	90530777	19.5812
5	C05P90651631	90530777	90772486	19.843
5	C05P90903509	90772486	91034533	20.1047
5	C05P91087978	91034533	91141423	21.1687
5	C05P91333850	91141423	91526277	21.4305
5	C05P91675026	91526277	91823775	22.2242
5	C05P91965259	91823775	92106743	22.486
5	C05P92530789	92106743	92954836	22.7478
5	C05P93019259	92954836	93083682	23.8175
5	C05P93536925	93083682	93990169	24.0807
5	C05P94200084	93990169	94410000	24.3438
5	C05P94513707	94410000	94617414	25.1418
5	C05P94747515	94617414	94877616	25.9397
5	C05P95270482	94877616	95663349	26.2029
5	C05P96241574	95663349	96819799	26.732
5	C05P96827546	96819799	96835294	27.2583
5	C05P96936603	96835294	97037913	27.2583
5	C05P97101062	97037913	97164211	27.5215
5	C05P97278756	97164211	97393302	27.5215
5	C05P97498380	97393302	97603458	27.7832
5	C05P97700814	97603458	97798170	28.577
5	C05P98350423	97798170	98902677	28.577
5	C05P98916501	98902677	98930326	29.9142
5	C05P99018728	98930326	99107131	29.9142
5	C05P99512712	99107131	99918293	30.1746
5	C05P99937743	99918293	99957194	30.435
5	C05P100233849	99957194	100510504	30.6954
5	C05P101290859	100510504	102071214	30.9572
5	C05P102189507	102071214	102307800	34.0166
5	C05P102522316	102307800	102736832	34.0166
5	C05P102877028	102736832	103017224	34.2811
5	C05P103069187	103017224	103121150	34.8131
5	C05P103185878	103121150	103250607	35.0776
5	C05P103293601	103250607	103336595	35.3422
5	C05P103434728	103336595	103532861	35.6067
5	C05P103567243	103532861	103601626	35.8713
5	C05P103677424	103601626	103753222	35.8713
5	C05P103828112	103753222	103903002	36.1331
5	C05P103934130	103903002	103965258	36.3948
5	C05P103971189	103965258	103977120	36.6566
5	C05P103992886	103977120	104008653	36.9184
5	C05P104083381	104008653	104158110	37.1802
5	C05P104626939	104158110	105095769	37.1802
5	C05P105114662	105095769	105133555	37.4406
5	C05P105156888	105133555	105180222	37.701
5	C05P105192005	105180222	105203788	38.2246
5	C05P105237218	105203788	105270648	38.7509
5	C05P105287979	105270648	105305311	39.0127
5	C05P105327306	105305311	105349301	39.2745
5	C05P105516675	105498183	105535168	39.2745
5	C05P105423742	105349301	105498183	39.2745
5	C05P105584204	105535168	105633240	39.5363
5	C05P105654504	105633240	105675768	39.7981
5	C05P105731571	105675768	105787374	39.7981
5	C05P105865443	105787374	105943513	40.0612
5	C05P106028195	105943513	106112877	40.5904
5	C05P106207013	106112877	106301149	40.8535
5	C05P106349487	106301149	106397826	41.1167
5	C05P106437092	106397826	106476359	41.3798
5	C05P106548604	106476359	106620849	41.643
5	C05P106675200	106620849	106729552	41.9062
5	C05P107051146	106729552	107372741	42.1693
5	C05P107406828	107372741	107440916	42.1693
5	C05P107463400	107440916	107485885	42.4297
5	C05P107561177	107485885	107636469	42.6902
5	C05P107647041	107636469	107657613	42.9492
5	C05P107820273	107657613	107982933	43.4701
5	C05P108028603	107982933	108074274	43.7291
5	C05P108281414	108074274	108488555	44.25
5	C05P108758872	108488555	109029189	44.7709
5	C05P109073660	109029189	109118132	45.0299
5	C05P109128529	109118132	109138927	45.289
5	C05P109230524	109138927	109322122	45.5481
5	C05P109338384	109322122	109354647	45.8071
5	C05P109386054	109354647	109417461	45.8071
5	C05P109424141	109417461	109430821	46.0676
5	C05P109455984	109430821	109481147	46.0676
5	C05P109590997	109481147	109700847	46.3293
5	C05P110035543	109700847	110370240	46.3293
5	C05P110383602	110370240	110396965	46.5925
5	C05P110414949	110396965	110432934	46.8557
5	C05P110579847	110432934	110726760	46.8557
5	C05P110734336	110726760	110741913	46.8557
5	C05P110780716	110741913	110819519	47.1216
5	C05P110980336	110819519	111141153	47.3876
5	C05P111166270	111141153	111191387	47.6535
5	C05P111209904	111191387	111228421	47.9195
5	C05P111247303	111228421	111266185	47.9195
5	C05P111363213	111266185	111460241	47.9195
5	C05P111500948	111460241	111541656	48.1855
5	C05P111577649	111541656	111613643	48.7202
5	C05P111651597	111613643	111689552	48.9862
5	C05P111993768	111689552	112297985	49.521
5	C05P112931389	112297985	113564793	52.3172
5	C05P113900827	113564793	114236861	57.3044
5	C05P114369724	114236861	114502588	59.8205
5	C05P115203402	114502588	115904216	61.4695
6	C06P596680	0	1193360	0
6	C06P1339740	1193360	1486121	0.3247
6	C06P1495402	1486121	1504683	3.7784
6	C06P1526022	1504683	1547362	4.1031
6	C06P1609415	1547362	1671469	9.0841
6	C06P1872439	1671469	2073409	9.4067
6	C06P2132516	2073409	2191624	9.7292
6	C06P2459475	2191624	2727327	9.7292
6	C06P2783322	2727327	2839318	10.3829
6	C06P3146766	2839318	3454214	10.7076
6	C06P3755637	3454214	4057060	11.7077
6	C06P4187627	4057060	4318195	15.2852
6	C06P4339858	4318195	4361521	15.6208
6	C06P4479928	4361521	4598336	15.9564
6	C06P4752052	4598336	4905768	16.2708
6	C06P4961185	4905768	5016602	16.2708
6	C06P5163588	5016602	5310575	16.5795
6	C06P5334888	5310575	5359202	19.8521
6	C06P5511355	5451158	5571552	20.133
6	C06P5405180	5359202	5451158	20.133
6	C06P5616642	5571552	5661732	20.133
6	C06P5745145	5661732	5828558	20.4078
6	C06P5868003	5828558	5907448	20.6825
6	C06P5988635	5907448	6069823	21.235
6	C06P6162876	6069823	6255929	22.0638
6	C06P6299121	6255929	6342313	22.337
6	C06P6461915	6342313	6581518	22.6103
6	C06P6605479	6581518	6629440	24.0073
6	C06P6657026	6629440	6684613	24.0073
6	C06P6698976	6684613	6713339	24.5508
6	C06P6743830	6713339	6774321	25.0913
6	C06P9111698	6774321	11449075	25.3616
6	C06P11597584	11449075	11746094	30.4083
6	C06P12352247	11746094	12958401	33.2202
6	C06P13169525	12958401	13380649	34.0181
6	C06P13930152	13380649	14479656	34.8161
6	C06P15177190	14479656	15874725	35.0792
6	C06P16067038	15874725	16259351	35.0792
6	C06P16600920	16259351	16942490	35.3438
6	C06P17834945	16942490	18727401	36.7028
6	C06P18997801	18727401	19268201	37.2348
6	C06P25715474	19268201	32162747	37.2348
6	C06P33954914	32162747	35747081	37.4993
6	C06P61882877	35747081	88018673	37.7639
6	C06P91458864	88018673	94899056	38.0284
6	C06P94945176	94899056	94991296	39.1039
6	C06P96075352	94991296	97159409	39.6358
6	C06P98071167	97159409	98982926	39.9003
6	C06P99511735	98982926	100040544	40.9816
6	C06P100273021	100040544	100505498	41.5135
6	C06P101232652	100505498	101959807	41.5135
6	C06P102117308	101959807	102274809	42.8652
6	C06P103314152	102274809	104353495	43.3971
6	C06P104637215	104353495	104920936	46.8115
6	C06P105039231	104920936	105157526	47.0761
6	C06P105243371	105157526	105329216	47.8783
6	C06P105411654	105329216	105494093	48.1428
6	C06P105722056	105494093	105950020	48.4074
6	C06P105958723	105950020	105967427	48.6719
6	C06P106084517	105967427	106201608	49.2039
6	C06P106607116	106201608	107012624	50.0061
6	C06P107098983	107012624	107185343	50.2706
6	C06P107220416	107185343	107255489	50.5352
6	C06P107283848	107255489	107312208	51.0671
6	C06P107339192	107312208	107366177	51.3317
6	C06P107594343	107366177	107822509	51.8664
6	C06P107892075	107822509	107961642	52.1324
6	C06P108020040	107961642	108078438	52.6672
6	C06P108104961	108078438	108131485	53.202
6	C06P108193301	108131485	108255117	53.7367
6	C06P108490796	108255117	108726476	54.2744
6	C06P108753112	108726476	108779749	54.5418
6	C06P108864817	108779749	108949886	55.0794
6	C06P109290498	108949886	109631111	55.3483
6	C06P110324589	109631111	111018067	56.7222
6	C06P111258950	111018067	111499834	58.6677
6	C06P111880399	111499834	112260965	59.2053
6	C06P113204645	112260965	114148325	60.8543
6	C06P114203275	114148325	114258225	64.5754
6	C06P114340517	114258225	114422809	65.6567
6	C06P114484902	114422809	114546995	65.9226
6	C06P114606984	114546995	114666973	66.1886
6	C06P114799531	114666973	114932090	66.7234
6	C06P114966200	114932090	115000311	67.2581
6	C06P115029211	115000311	115058112	67.5241
6	C06P115073603	115058112	115089094	67.5241
6	C06P115108069	115089094	115127044	67.7915
6	C06P115169855	115127044	115212667	68.3291
6	C06P115830306	115212667	116447946	68.8668
7	C07P476736	0	953473	0
7	C07P986358	953473	1019243	0.2604
7	C07P1054416	1019243	1089590	0.5208
7	C07P1107924	1089590	1126258	1.3104
7	C07P1203625	1126258	1280993	1.5708
7	C07P1303552	1280993	1326111	2.3603
7	C07P1637435	1326111	1948759	2.6208
7	C07P2305387	1948759	2662016	5.9405
7	C07P2686989	2662016	2711962	10.4986
7	C07P2940262	2711962	3168563	10.759
7	C07P3383104	3168563	3597645	12.9225
7	C07P3803993	3597645	4010341	15.3701
7	C07P4022289	4010341	4034237	18.6899
7	C07P4712945	4034237	5391653	20.02
7	C07P6088151	5391653	6784650	20.8137
7	C07P6832588	6784650	6880527	23.5338
7	C07P6990954	6880527	7101381	23.5338
7	C07P7159495	7101381	7217610	23.7929
7	C07P7291937	7217610	7366264	24.3137
7	C07P7885560	7366264	8404856	24.8346
7	C07P8430456	8404856	8456056	26.4224
7	C07P8936007	8456056	9415959	27.4697
7	C07P9512927	9415959	9609895	27.9905
7	C07P10099337	9609895	10588779	28.2496
7	C07P10975033	10588779	11361288	28.5087
7	C07P12392146	11361288	13423005	29.0323
7	C07P13813001	13423005	14202997	30.3695
7	C07P14630796	14202997	15058595	30.6313
7	C07P15316859	15058595	15575123	31.1576
7	C07P15991195	15575123	16407268	31.1576
7	C07P16669368	16407268	16931468	32.2273
7	C07P20034116	16931468	23136764	32.7564
7	C07P23148190	23136764	23159617	33.2855
7	C07P25000426	23159617	26841236	34.0835
7	C07P28250807	26841236	29660379	34.6126
7	C07P33575328	29660379	37490277	34.8757
7	C07P40141818	37490277	42793360	35.1375
7	C07P46095813	42793360	49398267	35.3993
7	C07P51563841	49398267	53729415	35.9284
7	C07P54283639	53729415	54837864	36.4575
7	C07P55300682	54837864	55763501	36.7207
7	C07P56788517	55763501	57813534	36.9839
7	C07P57892782	57813534	57972030	37.513
7	C07P58655589	57972030	59339149	37.7761
7	C07P59706157	59339149	60073165	38.3053
7	C07P60418757	60073165	60764350	38.5684
7	C07P61615446	60764350	62466543	39.3664
7	C07P63316012	62466543	64165482	39.6281
7	C07P64650583	64165482	65135684	39.6281
7	C07P65649473	65135684	66163262	40.1573
7	C07P66395688	66163262	66628115	40.6864
7	C07P66769099	66628115	66910084	40.9482
7	C07P66945869	66910084	66981654	41.2099
7	C07P67228932	66981654	67476211	41.4717
7	C07P67534898	67476211	67593585	41.7335
7	C07P67732880	67593585	67872175	42.2571
7	C07P68076256	67872175	68280337	42.2571
7	C07P68510321	68280337	68740306	42.5189
7	C07P70228578	68740306	71716851	42.7807
7	C07P71770686	71716851	71824521	42.7807
7	C07P71907815	71824521	71991109	43.0438
7	C07P72102457	71991109	72213806	43.0438
7	C07P72330597	72213806	72447388	43.3056
7	C07P72511528	72447388	72575668	43.5674
7	C07P72595529	72575668	72615390	43.8292
7	C07P72626210	72615390	72637030	44.3555
7	C07P72661766	72637030	72686502	44.6173
7	C07P72714608	72686502	72742714	44.8791
7	C07P72988583	72742714	73234453	45.1423
7	C07P73248790	73234453	73263127	45.4054
7	C07P73406556	73263127	73549986	46.4751
7	C07P73669640	73549986	73789295	46.7383
7	C07P73916207	73789295	74043120	47.0014
7	C07P74102258	74043120	74161396	47.266
7	C07P74187641	74161396	74213886	47.5305
7	C07P74242132	74213886	74270378	48.8822
7	C07P74290385	74270378	74310392	49.4198
7	C07P74411699	74310392	74513006	49.6872
7	C07P74632727	74513006	74752449	50.2249
7	C07P74769106	74752449	74785764	50.7625
7	C07P74800665	74785764	74815567	51.0285
7	C07P74903799	74815567	74992032	51.2945
7	C07P75018318	74992032	75044605	51.2945
7	C07P75295156	75044605	75545707	51.559
7	C07P75630604	75545707	75715501	51.559
7	C07P75754847	75715501	75794194	51.559
7	C07P75799367	75794194	75804540	52.0854
7	C07P75973234	75804540	76141928	52.3471
7	C07P76192586	76141928	76243245	52.6089
7	C07P76552539	76243245	76861833	52.8707
7	C07P76986378	76861833	77110924	52.8707
7	C07P77314478	77110924	77518033	53.1311
7	C07P78201774	77518033	78885516	53.3929
7	C07P78908245	78885516	78930974	60.2814
7	C07P79721764	78930974	80512554	60.5446
8	C08P473298	0	946597	0
8	C08P965493	946597	984390	0.8065
8	C08P1049654	984390	1114918	1.613
8	C08P1169804	1114918	1224691	2.1478
8	C08P1262412	1224691	1300134	2.1478
8	C08P1327751	1300134	1355369	2.4152
8	C08P1436946	1355369	1518524	2.4152
8	C08P2013995	1518524	2509467	2.6826
8	C08P2699227	2509467	2888988	3.4935
8	C08P2960742	2888988	3032496	3.4935
8	C08P3361311	3032496	3690127	4.0282
8	C08P3704441	3690127	3718755	4.5659
8	C08P3733688	3718755	3748622	5.1007
8	C08P3807800	3748622	3866978	5.3681
8	C08P4026792	3866978	4186606	5.9057
8	C08P4267555	4186606	4348505	6.4405
8	C08P5013718	4348505	5678932	6.7065
8	C08P5693357	5678932	5707782	6.9738
8	C08P5760269	5707782	5812757	7.2412
8	C08P5866376	5812757	5919996	7.5086
8	C08P5926967	5919996	5933939	8.6017
8	C08P5998044	5933939	6062150	9.1422
8	C08P6079077	6062150	6096004	9.6828
8	C08P6163929	6096004	6231855	9.6828
8	C08P6271851	6231855	6311847	10.4937
8	C08P6375801	6311847	6439755	11.0285
8	C08P6516035	6439755	6592316	11.293
8	C08P6739799	6592316	6887282	12.0952
8	C08P7030760	6887282	7174239	12.3598
8	C08P7202105	7174239	7229971	13.162
8	C08P7327303	7229971	7424635	13.6911
8	C08P7453060	7424635	7481486	14.4891
8	C08P7556101	7481486	7630716	14.7522
8	C08P7797137	7630716	7963559	15.2813
8	C08P7973898	7963559	7984237	15.5445
8	C08P8256734	7984237	8529232	15.8077
8	C08P8567561	8529232	8605890	17.1521
8	C08P8658791	8605890	8711692	17.4138
8	C08P8768948	8711692	8826205	17.9402
8	C08P8876092	8826205	8925980	18.202
8	C08P9144596	8925980	9363213	18.7283
8	C08P9372892	9363213	9382572	18.7283
8	C08P9559787	9382572	9737002	19.2519
8	C08P9778460	9737002	9819918	19.5123
8	C08P10463477	9819918	11107037	19.7727
8	C08P11491541	11107037	11876046	20.2963
8	C08P12645903	11876046	13415761	56.2767
8	C08P13761394	13415761	14107027	57.3025
8	C08P14242378	14107027	14377730	58.3231
8	C08P15654782	14377730	16931834	58.3231
8	C08P23524758	16931834	30117683	58.3231
8	C08P31293350	30117683	32469017	58.3231
8	C08P33496032	32469017	34523047	61.8424
8	C08P34705772	34523047	34888497	66.9159
8	C08P38579043	34888497	42269590	67.1723
8	C08P42371429	42269590	42473268	89.3181
8	C08P42547611	42473268	42621954	91.4816
8	C08P42718662	42621954	42815370	91.742
8	C08P42850477	42815370	42885584	92.0024
8	C08P43230876	42885584	43576169	92.526
8	C08P43694015	43576169	43811862	92.7892
8	C08P43988173	43811862	44164484	93.0523
8	C08P44369491	44164484	44574498	93.3155
8	C08P44603997	44574498	44633497	93.3155
8	C08P44657820	44633497	44682143	93.8503
8	C08P44715111	44682143	44748079	94.385
8	C08P44768981	44748079	44789884	95.1916
8	C08P44876173	44789884	44962463	95.4575
8	C08P45028300	44962463	45094138	95.7235
8	C08P45292933	45094138	45491729	95.9894
8	C08P45502574	45491729	45513419	96.53
8	C08P45569981	45513419	45626543	96.7974
8	C08P46032749	45626543	46438955	97.8965
8	C08P46568063	46438955	46697172	98.44
8	C08P46714780	46697172	46732388	98.44
8	C08P46853734	46732388	46975080	98.7117
8	C08P47025182	46975080	47075285	98.9835
8	C08P47179712	47075285	47284140	99.8077
8	C08P47342883	47284140	47401627	100.913
8	C08P47411654	47401627	47421682	101.742
8	C08P47723282	47421682	48024882	102.016
8	C08P48087828	48024882	48150774	102.85
8	C08P48197222	48150774	48243670	103.405
8	C08P48670197	48243670	49096725	103.682
8	C08P49113332	49096725	49129939	107.558
8	C08P49164498	49129939	49199058	108.117
8	C08P49206470	49199058	49213883	108.395
8	C08P49262762	49213883	49311642	108.673
8	C08P49357210	49311642	49402779	108.951
8	C08P49463428	49402779	49524078	109.509
8	C08P49588101	49524078	49652125	109.787
8	C08P49677402	49652125	49702680	110.065
8	C08P49845493	49702680	49988306	110.623
8	C08P50648617	49988306	51308928	110.901
9	C09P626650	0	1253300	0
9	C09P1295196	1253300	1337092	0.7937
9	C09P1462595	1337092	1588099	1.3201
9	C09P1622856	1588099	1657614	4.0701
9	C09P1784026	1657614	1910439	4.8638
9	C09P1997623	1910439	2084808	5.1256
9	C09P2091965	2084808	2099123	5.3874
9	C09P2127505	2099123	2155887	5.6478
9	C09P2170808	2155887	2185730	5.9082
9	C09P2214700	2185730	2243671	6.1673
9	C09P2299045	2243671	2354419	6.6881
9	C09P2374918	2354419	2395417	7.4735
9	C09P2406722	2395417	2418028	7.7326
9	C09P2524116	2418028	2630205	8.2534
9	C09P2667400	2630205	2704595	8.7743
9	C09P2780073	2704595	2855552	8.7743
9	C09P3251876	2855552	3648201	9.0347
9	C09P3826846	3648201	4005492	12.0941
9	C09P4025199	4005492	4044906	15.7318
9	C09P4189969	4044906	4335033	15.9922
9	C09P4371730	4335033	4408427	16.254
9	C09P4453204	4408427	4497982	16.5158
9	C09P4878353	4497982	5258724	17.0421
9	C09P5311331	5258724	5363938	17.0421
9	C09P5459472	5363938	5555007	18.3938
9	C09P5563110	5555007	5571214	18.9257
9	C09P5580509	5571214	5589805	18.9257
9	C09P5635533	5589805	5681262	19.7236
9	C09P5706947	5681262	5732632	19.9868
9	C09P5873469	5732632	6014307	20.5187
9	C09P6047072	6014307	6079837	20.7819
9	C09P6110224	6079837	6140611	21.0451
9	C09P6168357	6140611	6196104	21.3082
9	C09P6214691	6196104	6233279	21.5714
9	C09P6351190	6233279	6469102	21.8345
9	C09P6475391	6469102	6481681	22.0977
9	C09P6493674	6481681	6505668	22.6268
9	C09P6518016	6505668	6530365	23.6965
9	C09P6944270	6530365	7358175	23.9597
9	C09P7388925	7358175	7419675	24.2228
9	C09P7476902	7419675	7534129	24.486
9	C09P7555590	7534129	7577052	25.2839
9	C09P7595512	7577052	7613973	25.2839
9	C09P7644319	7613973	7674666	25.5457
9	C09P7723354	7674666	7772043	25.8061
9	C09P7788469	7772043	7804895	26.3325
9	C09P7902606	7804895	8000318	26.3325
9	C09P8019220	8000318	8038123	26.8616
9	C09P8086093	8038123	8134063	27.1261
9	C09P8249081	8134063	8364099	27.3907
9	C09P8421723	8364099	8479347	27.6552
9	C09P8490308	8479347	8501270	27.9184
9	C09P8510385	8501270	8519500	27.9184
9	C09P8567832	8519500	8616165	28.442
9	C09P8649612	8616165	8683060	28.7051
9	C09P8705242	8683060	8727425	28.9683
9	C09P8780126	8727425	8832828	29.2314
9	C09P9208770	8832828	9584712	29.2314
9	C09P9624269	9584712	9663827	29.2314
9	C09P10349323	9663827	11034819	29.2314
9	C09P11208430	11034819	11382041	29.2314
9	C09P11436139	11382041	11490237	29.2314
9	C09P11597621	11490237	11705006	29.496
9	C09P11773566	11705006	11842127	29.7606
9	C09P11868437	11842127	11894747	30.0251
9	C09P12113886	11894747	12333025	30.0251
9	C09P12687840	12333025	13042656	30.0251
9	C09P13086733	13042656	13130810	30.5514
9	C09P13166137	13130810	13201464	30.5514
9	C09P14376639	13201464	15551815	31.0806
9	C09P15781042	15551815	16010269	31.3423
9	C09P17053149	16010269	18096030	31.3423
9	C09P18109197	18096030	18122365	31.6028
9	C09P18395424	18122365	18668483	31.8618
9	C09P18948596	18668483	19228710	32.1209
9	C09P19481102	19228710	19733494	32.1209
9	C09P19891247	19733494	20049001	32.1209
9	C09P20143336	20049001	20237672	32.38
9	C09P20774679	20237672	21311686	32.38
9	C09P22556479	21311686	23801273	32.6404
9	C09P24522407	23801273	25243542	32.9008
9	C09P27839720	25243542	30435898	32.9008
9	C09P31169482	30435898	31903066	33.1626
9	C09P56054198	31903066	80205331	33.4244
9	C09P81488442	80205331	82771553	33.6862
9	C09P86410718	82771553	90049884	33.6862
9	C09P90949110	90049884	91848336	33.9493
9	C09P92531457	91848336	93214579	33.9493
9	C09P95225071	93214579	97235564	34.4756
9	C09P98821503	97235564	100407443	34.7374
9	C09P101005482	100407443	101603521	34.7374
9	C09P101997318	101603521	102391115	35.0006
9	C09P102918818	102391115	103446522	35.2638
9	C09P103570710	103446522	103694898	35.5269
9	C09P105668503	105009250	106327756	35.5269
9	C09P104352074	103694898	105009250	35.5269
9	C09P106512608	106327756	106697461	35.7929
9	C09P106786282	106697461	106875104	36.0588
9	C09P106966500	106875104	107057896	36.3248
9	C09P107246671	107057896	107435447	36.5908
9	C09P108320079	107435447	109204712	36.8567
9	C09P109215954	109204712	109227196	37.1227
9	C09P109290457	109227196	109353718	37.3886
9	C09P109826964	109353718	110300210	37.3886
9	C09P112268477	110300210	114236744	37.6575
9	C09P114380803	114236744	114524862	42.3495
9	C09P114553862	114524862	114582863	47.9947
9	C09P114895484	114582863	115208106	47.9947
9	C09P115276749	115208106	115345392	50.5684
9	C09P115379103	115345392	115412815	50.8402
9	C09P115432165	115412815	115451516	51.1119
9	C09P115497385	115451516	115543254	51.6584
9	C09P115563775	115543254	115584297	51.9301
9	C09P115949312	115584297	116314327	52.7544
9	C09P116363338	116314327	116412350	55.6146
9	C09P116478865	116412350	116545381	55.8864
9	C09P116617057	116545381	116688733	56.1581
9	C09P116732957	116688733	116777181	56.7046
9	C09P116972744	116777181	117168307	57.251
9	C09P117210199	117168307	117252091	57.5228
9	C09P118767739	117252091	120283388	57.7945
10	C10P831567	0	1663135	0
10	C10P1668789	1663135	1674444	4.7479
10	C10P1743394	1674444	1812345	4.7479
10	C10P1870440	1812345	1928535	5.0168
10	C10P2130980	1928535	2333425	5.2856
10	C10P2340060	2333425	2346696	18.6057
10	C10P2395781	2346696	2444866	20.5954
10	C10P2757717	2444866	3070569	21.4288
10	C10P3478477	3070569	3886386	24.0475
10	C10P4088348	3886386	4290311	26.0717
10	C10P4301859	4290311	4313407	26.3495
10	C10P4821608	4313407	5329810	26.6273
10	C10P5423783	5329810	5517756	26.6273
10	C10P5559782	5517756	5601809	28.6283
10	C10P5660056	5601809	5718303	28.9046
10	C10P5773399	5718303	5828495	28.9046
10	C10P5904776	5828495	5981058	29.4633
10	C10P5999470	5981058	6017882	29.7395
10	C10P6059650	6017882	6101419	30.0158
10	C10P6125698	6101419	6149977	30.292
10	C10P6187028	6149977	6224080	30.8476
10	C10P6240907	6224080	6257735	30.8476
10	C10P6280408	6257735	6303081	31.1254
10	C10P6395952	6303081	6488824	31.4031
10	C10P6589682	6488824	6690541	31.6809
10	C10P6709768	6690541	6728995	31.9587
10	C10P6822980	6728995	6916966	31.9587
10	C10P7161417	6916966	7405869	32.235
10	C10P7436436	7405869	7467004	32.235
10	C10P7589881	7467004	7712758	32.235
10	C10P7742272	7712758	7771786	32.235
10	C10P7962171	7771786	8152557	32.5067
10	C10P8159312	8152557	8166067	33.331
10	C10P8343778	8166067	8521489	33.331
10	C10P8585075	8521489	8648661	33.6042
10	C10P8885306	8679394	9091218	33.6042
10	C10P8664027	8648661	8679394	33.6042
10	C10P9473908	9091218	9856598	34.1629
10	C10P10286274	9856598	10715951	34.4406
10	C10P10820159	10715951	10924367	34.4406
10	C10P11146492	10924367	11368617	34.4406
10	C10P11398439	11368617	11428261	35.8696
10	C10P11527431	11428261	11626601	35.8696
10	C10P11876074	11626601	12125548	35.8696
10	C10P12131969	12125548	12138390	36.1428
10	C10P12810241	12138390	13482093	36.4161
10	C10P14860810	13482093	16239527	38.1116
10	C10P17157766	16239527	18076005	38.3864
10	C10P18155747	18076005	18235489	39.2198
10	C10P20349323	18235489	22463157	39.4915
10	C10P22492301	22463157	22521445	39.7633
10	C10P23915322	22521445	25309199	39.7633
10	C10P27168558	25309199	29027917	40.0335
10	C10P30124241	29027917	31220565	40.3038
10	C10P31297060	31220565	31373555	40.5741
10	C10P68242626	59549029	76936224	40.8444
10	C10P45461292	31373555	59549029	40.8444
10	C10P78443695	76936224	79951167	40.8444
10	C10P82565148	79951167	85179129	41.1117
10	C10P86004658	85179129	86830187	41.3791
10	C10P87061186	86830187	87292186	41.3791
10	C10P89467634	87292186	91643083	41.3791
10	C10P93276325	91643083	94909568	41.6479
10	C10P95801902	94909568	96694237	41.9168
10	C10P99447504	96694237	102200772	42.1856
10	C10P102569453	102200772	102938134	42.4544
10	C10P103547262	102938134	104156391	42.7232
10	C10P104432502	104156391	104708613	42.992
10	C10P104870061	104708613	105031509	43.2609
10	C10P105064375	105031509	105097242	43.5297
10	C10P105285287	105097242	105473333	43.7985
10	C10P105630328	105473333	105787323	44.3391
10	C10P106132204	105787323	106477086	44.3391
10	C10P106784470	106477086	107091854	45.1413
10	C10P107418140	107091854	107744426	45.4058
10	C10P108016200	107744426	108287975	45.6704
10	C10P108478406	108287975	108668838	46.7401
10	C10P108827840	108668838	108986843	47.538
10	C10P109033305	108986843	109079768	48.0699
10	C10P109844624	109500560	110188688	48.0699
10	C10P109290164	109079768	109500560	48.0699
10	C10P110334155	110188688	110479623	48.8765
10	C10P110744364	110479623	111009106	49.4084
10	C10P111029484	111009106	111049862	50.7674
10	C10P111056546	111049862	111063231	51.0334
10	C10P111186710	111063231	111310189	51.2994
10	C10P111560242	111310189	111810296	51.8341
10	C10P111822607	111810296	111834918	52.3689
10	C10P111859029	111834918	111883141	52.3689
10	C10P111970542	111883141	112057944	52.9066
10	C10P112238744	112057944	112419544	53.7263
10	C10P112466540	112419544	112513536	54.8254
10	C10P112546335	112513536	112579135	55.0957
10	C10P112663094	112579135	112747053	55.3659
10	C10P112768490	112747053	112789927	55.6362
10	C10P112802242	112789927	112814557	55.9065
10	C10P112836365	112814557	112858174	56.45
10	C10P112898082	112858174	112937991	56.7203
10	C10P112964418	112937991	112990845	57.2637
10	C10P113016570	112990845	113042296	57.8102
10	C10P113080557	113042296	113118818	58.082
10	C10P113230900	113118818	113342983	58.3537
10	C10P113362352	113342983	113381722	58.6254
10	C10P113438063	113381722	113494405	58.8972
10	C10P113505226	113494405	113516047	59.1689
10	C10P113555688	113516047	113595329	59.4407
10	C10P113602669	113595329	113610010	59.9871
10	C10P113621535	113610010	113633061	60.2589
10	C10P113667595	113633061	113702129	60.5306
10	C10P113732454	113702129	113762780	60.8024
10	C10P113785055	113762780	113807331	61.0741
10	C10P113856241	113807331	113905151	61.3459
10	C10P113916694	113905151	113928237	61.6176
10	C10P113984322	113928237	114040408	62.1641
10	C10P114075040	114040408	114109673	62.4358
10	C10P114140765	114109673	114171858	62.7076
10	C10P114232362	114171858	114292866	62.9793
10	C10P114353339	114292866	114413813	62.9793
10	C10P114497159	114460445	114533874	63.2496
10	C10P114437129	114413813	114460445	63.2496
10	C10P114586321	114533874	114638769	63.2496
10	C10P114652450	114638769	114666131	63.2496
10	C10P114673012	114666131	114679894	63.7815
10	C10P115859280	114679894	117038666	64.0461
11	C11P1158149	0	2316298	0
11	C11P2687826	2316298	3059354	1.4539
11	C11P3755599	3059354	4451845	3.8225
11	C11P4869492	4451845	5287139	6.5037
11	C11P6222297	5287139	7157455	6.5037
11	C11P7663697	7157455	8169940	10.3805
11	C11P9403463	8169940	10636986	11.2185
11	C11P11573777	10636986	12510568	12.0428
11	C11P12581943	12510568	12653318	13.1419
11	C11P14158267	12653318	15663217	13.4121
11	C11P15845185	15663217	16027153	14.2319
11	C11P17183706	16027153	18340259	14.7695
11	C11P20041760	18340259	21743262	15.0369
11	C11P21882208	21743262	22021155	15.0369
11	C11P25382302	22021155	28743449	15.0369
11	C11P29526538	28743449	30309627	15.3015
11	C11P31941127	30309627	33572627	15.566
11	C11P33818983	33572627	34065340	15.8306
11	C11P38284157	34065340	42502974	16.0951
11	C11P46391772	42502974	50280571	16.0951
11	C11P50592708	50280571	50904846	16.3611
11	C11P52519779	50904846	54134712	16.3611
11	C11P55138450	54134712	56142189	16.3611
11	C11P58189906	56142189	60237623	16.6271
11	C11P61941549	60237623	63645475	16.6271
11	C11P74437686	63645475	85229898	16.6271
11	C11P98650641	85229898	112071385	16.6271
11	C11P113256927	112071385	114442469	16.8916
11	C11P115600404	114442469	116758340	17.1562
11	C11P118020800	116758340	119283260	17.4207
11	C11P121718762	119283260	124154264	17.6853
11	C11P124387974	124154264	124621684	17.9498
11	C11P124675048	124621684	124728413	18.2144
11	C11P124740337	124728413	124752261	18.2144
11	C11P125382639	124752261	126013018	18.2144
11	C11P128220617	126013018	130428217	18.4817
11	C11P130644288	130428217	130860360	18.7506
11	C11P131417395	130860360	131974431	18.7506
11	C11P132043084	131974431	132111738	19.0179
11	C11P132406686	132111738	132701634	19.2853
11	C11P132767255	132701634	132832877	19.5527
11	C11P132858842	132832877	132884808	19.5527
11	C11P133216216	132884808	133547624	19.8187
11	C11P133832022	133547624	134116421	19.8187
11	C11P134158028	134116421	134199636	20.0832
11	C11P134273216	134199636	134346796	20.3478
11	C11P134745629	134346796	135144462	20.8797
11	C11P135671603	135144462	136198745	21.1443
11	C11P136284318	136198745	136369891	21.4088
11	C11P136398748	136369891	136427606	21.9407
11	C11P137717686	136427606	139007767	21.9407
11	C11P139093527	139007767	139179287	22.2081
11	C11P139236839	139179287	139294392	22.4755
11	C11P140227175	139294392	141159959	22.7429
11	C11P141206258	141159959	141252557	22.7429
11	C11P141269062	141252557	141285568	23.0117
11	C11P141354070	141285568	141422573	23.5523
11	C11P141551722	141422573	141680871	23.8211
11	C11P141709754	141680871	141738638	24.0899
11	C11P141747840	141738638	141757042	24.6305
11	C11P141969991	141757042	142182941	24.8993
11	C11P142202800	142182941	142222660	25.1681
11	C11P142233984	142222660	142245308	25.1681
11	C11P142255483	142245308	142265658	25.1681
11	C11P142326112	142265658	142386566	25.4341
11	C11P142511769	142386566	142636972	25.7
11	C11P143112669	142636972	143588366	25.966
11	C11P143626633	143588366	143664901	26.232
11	C11P144486911	143664901	145308922	26.7639
11	C11P145376743	145308922	145444564	27.0284
11	C11P145505836	145444564	145567108	27.0284
11	C11P145581008	145567108	145594909	27.0284
11	C11P145613414	145594909	145631919	27.2902
11	C11P145644800	145631919	145657681	28.0839
11	C11P145665284	145657681	145672888	28.8735
11	C11P145689742	145672888	145706597	28.8735
11	C11P145726012	145706597	145745428	29.3943
11	C11P145765284	145745428	145785141	29.6548
11	C11P145802457	145785141	145819773	29.9152
11	C11P145886080	145819773	145952388	30.7047
11	C11P145965432	145952388	145978477	30.7047
11	C11P145996103	145978477	146013729	31.2338
11	C11P146284070	146013729	146554411	31.497
11	C11P146559421	146554411	146564431	32.2949
11	C11P146570890	146564431	146577349	32.8241
11	C11P146617649	146577349	146657949	33.0872
11	C11P146679195	146657949	146700441	33.6163
11	C11P146746754	146700441	146793068	34.1483
11	C11P146812912	146793068	146832756	34.4128
11	C11P146860418	146832756	146888080	34.6774
11	C11P146922887	146888080	146957694	35.4839
11	C11P146963516	146957694	146969338	35.7498
11	C11P146999258	146969338	147029178	35.7498
11	C11P147076002	147029178	147122827	36.0172
11	C11P148097550	147122827	149072273	36.2846
12	C12P1354626	0	2709253	0
12	C12P2827407	2709253	2945562	0.5291
12	C12P4265844	2945562	5586126	1.0582
12	C12P6320033	5586126	7053941	7.9467
12	C12P7332205	7053941	7610470	9.0164
12	C12P8121084	7610470	8631699	11.2036
12	C12P9035037	8631699	9438376	11.7327
12	C12P9724797	9438376	10011218	13.0771
12	C12P10108470	10011218	10205723	13.0771
12	C12P10254063	10205723	10302404	13.3389
12	C12P10400353	10302404	10498303	13.5993
12	C12P10579279	10498303	10660255	13.5993
12	C12P11062510	10660255	11464765	13.8611
12	C12P11510323	11464765	11555881	13.8611
12	C12P11568272	11555881	11580663	14.1243
12	C12P11646115	11580663	11711567	14.3874
12	C12P11764573	11711567	11817580	14.3874
12	C12P11870848	11817580	11924116	14.652
12	C12P12040307	11924116	12156499	14.652
12	C12P12198898	12156499	12241297	14.9151
12	C12P12458583	12241297	12675869	15.1783
12	C12P12930737	12675869	13185605	15.4415
12	C12P13404515	13185605	13623426	15.7046
12	C12P13815222	13623426	14007018	15.9678
12	C12P14204399	14141516	14267282	15.9678
12	C12P14074267	14007018	14141516	15.9678
12	C12P14452038	14267282	14636794	16.2309
12	C12P14750022	14636794	14863250	16.4941
12	C12P15815306	14863250	16767362	16.7573
12	C12P16956434	16767362	17145506	17.0204
12	C12P17529540	17145506	17913575	17.2836
12	C12P18587093	17913575	19260612	17.8127
12	C12P19472651	19260612	19684691	17.8127
12	C12P20025255	19684691	20365819	18.0773
12	C12P20400173	20365819	20434527	18.3418
12	C12P20585463	20434527	20736400	18.6064
12	C12P21566506	20736400	22396612	18.8723
12	C12P24292007	22396612	26187402	19.1383
12	C12P27183156	26187402	28178911	19.4043
12	C12P48738918	28178911	69298925	19.4043
12	C12P75672047	69298925	82045170	19.6688
12	C12P82853386	82045170	83661602	19.9334
12	C12P85509114	83661602	87356627	19.9334
12	C12P89008993	87356627	90661360	20.1965
12	C12P90838832	90661360	91016305	20.1965
12	C12P91884842	91016305	92753379	20.4611
12	C12P92829988	92753379	92906597	20.727
12	C12P93275300	92906597	93644003	20.993
12	C12P93675239	93644003	93706475	21.259
12	C12P93981878	93706475	94257281	21.5249
12	C12P94390014	94257281	94522747	21.5249
12	C12P95320225	94522747	96117704	21.5249
12	C12P96180574	96117704	96243445	21.7937
12	C12P96285040	96243445	96326636	22.0626
12	C12P96540032	96326636	96753428	22.0626
12	C12P97191846	96753428	97630264	22.3328
12	C12P97762018	97630264	97893772	22.3328
12	C12P98184338	97893772	98474905	22.6002
12	C12P98584633	98474905	98694361	22.8676
12	C12P98778296	98694361	98862231	23.135
12	C12P98978313	98862231	99094396	23.6726
12	C12P99150537	99094396	99206679	23.94
12	C12P99458074	99206679	99709469	24.4777
12	C12P99774549	99709469	99839630	24.4777
12	C12P99846243	99839630	99852856	24.7465
12	C12P99884253	99852856	99915651	25.0153
12	C12P99928838	99915651	99942026	25.2841
12	C12P99979547	99942026	100017069	25.2841
12	C12P100059988	100017069	100102907	25.5544
12	C12P100108531	100102907	100114155	25.8247
12	C12P100333711	100114155	100553268	25.8247
12	C12P101135417	100553268	101717566	26.0964
12	C12P101799828	101717566	101882090	26.3682
12	C12P101962181	101882090	102042273	26.6399
12	C12P102209239	102042273	102376206	26.9117
12	C12P102409867	102376206	102443528	26.9117
12	C12P102462067	102443528	102480606	26.9117
12	C12P102612802	102480606	102744998	27.1864
12	C12P102881881	102744998	103018765	27.1864
12	C12P103160207	103018765	103301650	27.1864
12	C12P103312145	103301650	103322641	27.7451
12	C12P103855277	103322641	104387913	28.0229
12	C12P104406027	104387913	104424141	28.0229
12	C12P104488781	104424141	104553421	28.8609
12	C12P104611634	104553421	104669847	29.1372
12	C12P104706355	104669847	104742864	29.4134
12	C12P105522450	104742864	106302036	29.4134
12	C12P107012351	106302036	107722667	31.4031
12	C12P107850810	107722667	107978954	31.9526
12	C12P107996789	107978954	108014624	32.7768
12	C12P108085936	108014624	108157248	33.0471
12	C12P108168407	108157248	108179566	33.3174
12	C12P108197417	108179566	108215269	33.5891
12	C12P108222122	108215269	108228976	33.8609
12	C12P108284710	108228976	108340445	34.1326
12	C12P108357558	108340445	108374672	34.4043
12	C12P108686579	108374672	108998486	34.6761
12	C12P109056913	108998486	109115340	34.6761
12	C12P109250167	109115340	109384994	34.9493
12	C12P109460046	109384994	109535099	34.9493
12	C12P109563410	109535099	109591722	35.4928
12	C12P109650037	109591722	109708353	35.7631
12	C12P109739317	109708353	109770282	36.0334
12	C12P109783421	109770282	109796561	36.3036
12	C12P109815653	109796561	109834746	36.3036
12	C12P110441117	109834746	111047488	36.3036
12	C12P111141121	111047488	111234754	38.5398
12	C12P111320743	111234754	111406732	38.5398
12	C12P111476101	111406732	111545470	38.5398
12	C12P111556715	111545470	111567961	38.8071
12	C12P111629960	111567961	111691960	38.8071
12	C12P111817249	111691960	111942538	39.076
12	C12P111990844	111942538	112039151	39.8913
12	C12P112091788	112039151	112144425	40.1615
12	C12P112190710	112144425	112236995	40.4303
12	C12P112371435	112236995	112505876	40.6992
12	C12P112572056	112505876	112638237	40.6992
12	C12P112649010	112638237	112659783	41.5145
12	C12P112690174	112659783	112720566	41.7833
12	C12P112786679	112720566	112852792	42.3238
12	C12P112927854	112852792	113002917	42.5927
12	C12P113063271	113002917	113123625	42.8615
12	C12P113141754	113123625	113159883	42.8615
12	C12P113187330	113159883	113214777	42.8615
12	C12P113232433	113214777	113250090	43.6903
12	C12P113266826	113250090	113283562	43.9635
12	C12P113781563	113283562	114279564	44.2367
12	C12P114415138	114279564	114550713	46.2264
12	C12P114578309	114550713	114605905	46.2264
12	C12P114767383	114605905	114928861	46.4982
12	C12P114949382	114928861	114969903	46.7699
12	C12P114995473	114969903	115021044	46.7699
12	C12P115073356	115021044	115125668	48.1669
12	C12P115251269	115125668	115376871	48.4372
12	C12P115421743	115376871	115466616	48.7075
12	C12P115477024	115466616	115487432	48.9763
12	C12P115531609	115487432	115575787	49.2451
12	C12P115582066	115575787	115588345	49.5139
12	C12P115608894	115588345	115629444	49.7828
12	C12P115641427	115629444	115653411	49.7828
12	C12P115662474	115653411	115671538	50.3204
12	C12P115713089	115671538	115754640	50.5864
12	C12P115821474	115754640	115888309	50.8523
12	C12P115931515	115888309	115974721	51.1183
12	C12P116042853	115974721	116110986	51.3843
12	C12P116128545	116110986	116146105	51.6502
12	C12P116154114	116146105	116162124	52.185
12	C12P116182471	116162124	116202819	52.451
12	C12P116211981	116202819	116221144	52.7155
12	C12P116252881	116221144	116284618	52.9801
12	C12P116294362	116284618	116304106	52.9801
12	C12P116317772	116304106	116331439	53.2446
12	C12P116432513	116331439	116533588	53.2446
12	C12P116567921	116533588	116602255	54.0555
12	C12P117207974	116602255	117813693	54.3229
13	C13P3079089	0	6158179	0
13	C13P7161550	6158179	8164922	2.8603
13	C13P8449934	8164922	8734947	4.8276
13	C13P8785065	8734947	8835184	5.374
13	C13P8874983	8859235	8890731	5.6458
13	C13P8847209	8835184	8859235	5.6458
13	C13P8917519	8890731	8944307	5.6458
13	C13P8975262	8944307	9006218	5.9146
13	C13P9080342	9006218	9154466	6.1834
13	C13P9160779	9154466	9167093	6.4522
13	C13P9330146	9167093	9493199	6.7211
13	C13P9708451	9493199	9923703	6.9899
13	C13P10009090	9923703	10094477	7.2573
13	C13P10213651	10094477	10332826	7.7949
13	C13P10355294	10332826	10377763	8.0623
13	C13P10510337	10377763	10642912	8.0623
13	C13P10662702	10642912	10682493	8.8688
13	C13P10830082	10682493	10977672	9.4036
13	C13P11143270	10988824	11297716	9.9384
13	C13P10983248	10977672	10988824	9.9384
13	C13P11368648	11297716	11439581	9.9384
13	C13P11536920	11439581	11634259	10.4675
13	C13P11640394	11634259	11646530	10.7321
13	C13P11859064	11646530	12071599	10.9966
13	C13P12125291	12071599	12178984	11.2612
13	C13P12251963	12178984	12324942	11.2612
13	C13P12350249	12324942	12375556	11.7959
13	C13P12566891	12375556	12758227	12.0619
13	C13P12783997	12758227	12809767	12.3279
13	C13P12829369	12809767	12848972	12.5938
13	C13P12888829	12848972	12928687	13.4003
13	C13P13068785	12928687	13208884	13.6663
13	C13P13349537	13208884	13490191	13.6663
13	C13P13541462	13490191	13592733	14.2011
13	C13P13599452	13592733	13606172	14.467
13	C13P13624521	13606172	13642871	15.0018
13	C13P13700012	13642871	13757153	15.0018
13	C13P13930295	13757153	14103437	15.2692
13	C13P14257461	14103437	14411485	15.2692
13	C13P14426280	14411485	14441075	15.538
13	C13P14456759	14441075	14472443	15.538
13	C13P14502980	14472443	14533517	15.8054
13	C13P14613181	14533517	14692845	16.0728
13	C13P14857981	14692845	15023118	16.3388
13	C13P15354387	15023118	15685657	16.6047
13	C13P15737932	15732815	15743050	16.8707
13	C13P15874693	15841401	15907986	16.8707
13	C13P15811033	15780665	15841401	16.8707
13	C13P15709236	15685657	15732815	16.8707
13	C13P15761857	15743050	15780665	16.8707
13	C13P15947098	15907986	15986210	17.1381
13	C13P16017099	15986210	16047989	17.4054
13	C13P16133693	16047989	16219398	17.4054
13	C13P16591005	16219398	16962613	17.6743
13	C13P17125309	16962613	17288006	17.9431
13	C13P17331944	17288006	17375882	17.9431
13	C13P17557898	17375882	17739914	18.2134
13	C13P17750079	17739914	17760245	18.4836
13	C13P17853766	17760245	17947287	18.7539
13	C13P18171151	18069717	18272585	18.7539
13	C13P18008502	17947287	18069717	18.7539
13	C13P18437273	18272585	18601962	19.2974
13	C13P18928795	18601962	19255629	19.5677
13	C13P19621099	19255629	19986570	19.5677
13	C13P20070217	19986570	20153865	19.8394
13	C13P20250520	20153865	20347176	19.8394
13	C13P20380393	20347176	20413611	20.1127
13	C13P20513489	20413611	20613367	20.3859
13	C13P20855064	20613367	21096761	20.6591
13	C13P21149823	21096761	21202885	20.9338
13	C13P21350424	21202885	21497964	20.9338
13	C13P21675796	21497964	21853628	21.2071
13	C13P22111218	21853628	22368809	21.4803
13	C13P22489241	22368809	22609673	21.7535
13	C13P23018738	22609673	23427804	21.7535
13	C13P23468335	23427804	23508867	22.306
13	C13P23538542	23508867	23568217	22.5808
13	C13P23601583	23568217	23634950	23.1333
13	C13P23660344	23634950	23685738	23.6858
13	C13P23854146	23685738	24022554	24.5192
13	C13P24332060	24022554	24641567	24.7939
13	C13P24762519	24641567	24883472	24.7939
13	C13P24929036	24883472	24974600	25.0672
13	C13P25935085	25894388	25975783	25.3404
13	C13P25434494	24974600	25894388	25.3404
13	C13P26219499	25975783	26463215	25.3404
13	C13P26555731	26463215	26648247	25.6107
13	C13P26896761	26648247	27145276	25.6107
13	C13P27724168	27145276	28303060	25.6107
13	C13P28313743	28303060	28324426	25.8809
13	C13P28488094	28324426	28651762	26.1512
13	C13P28770829	28651762	28889897	26.4215
13	C13P29021418	28889897	29152940	26.6918
13	C13P29410844	29152940	29668748	27.2353
13	C13P29881018	29668748	30093289	27.5055
13	C13P30224522	30093289	30355756	27.7758
13	C13P30389589	30355756	30423423	28.0461
13	C13P30711235	30423423	30999047	28.3164
13	C13P31442557	30999047	31886067	28.5866
13	C13P31935871	31886067	31985675	28.8569
13	C13P32197747	31985675	32409819	29.1272
13	C13P32472970	32409819	32536121	29.1272
13	C13P32563709	32536121	32591297	29.3989
13	C13P33031126	32591297	33470956	29.3989
13	C13P34189028	33470956	34907101	29.6692
13	C13P34994947	34907101	35082793	29.9395
13	C13P35300078	35082793	35517364	30.2097
13	C13P35723009	35517364	35928654	30.2097
13	C13P36144341	35928654	36360029	30.2097
13	C13P36723985	36360029	37087941	30.7532
13	C13P37426915	37087941	37765890	31.0235
13	C13P38420839	37765890	39075788	31.8433
13	C13P39331221	39075788	39586654	32.1135
13	C13P39995753	39586654	40404852	32.3838
13	C13P40617149	40404852	40829447	32.6541
13	C13P41220924	40829447	41612402	32.6541
13	C13P42339156	41612402	43065910	32.6541
13	C13P43416603	43065910	43767297	32.6541
13	C13P45403486	43767297	47039675	32.9215
13	C13P49560815	47039675	52081955	33.7323
13	C13P52336421	52081955	52590887	33.9997
13	C13P54241994	52590887	55893101	34.2671
13	C13P56253959	55893101	56614818	34.5345
13	C13P56897163	56614818	57179508	34.5345
13	C13P66896922	57179508	76614336	34.5345
13	C13P76787368	76614336	76960400	34.5345
13	C13P81947258	76960400	86934116	34.5345
13	C13P91471042	86934116	96007968	34.799
13	C13P103631724	96007968	111255480	34.799
13	C13P113142031	111255480	115028582	35.0622
13	C13P115601684	115028582	116174786	35.0622
13	C13P117441032	116174786	118707278	35.3268
13	C13P120914934	118707278	123122590	35.8587
13	C13P123724564	123122590	124326538	36.1232
13	C13P125153164	124326538	125979791	36.3878
13	C13P127432710	125979791	128885629	36.9197
13	C13P129082636	128885629	129279644	37.1843
13	C13P129456400	129279644	129633156	37.7191
13	C13P129737532	129633156	129841908	38.2538
13	C13P129901456	129841908	129961005	39.0604
13	C13P130022256	129961005	130083508	39.3263
13	C13P130256654	130083508	130429801	39.5923
13	C13P130438640	130429801	130447479	39.5923
13	C13P130726236	130447479	131004993	40.1242
13	C13P131055041	131004993	131105090	40.3888
13	C13P131393725	131105090	131682361	40.6533
13	C13P131690753	131682361	131699146	40.9179
13	C13P131714528	131699146	131729910	41.1824
13	C13P131759974	131729910	131790038	41.447
13	C13P131818817	131790038	131847596	41.7101
13	C13P132037619	131847596	132227643	41.9733
13	C13P132253208	132227643	132278774	41.9733
13	C13P132385733	132278774	132492692	42.2378
13	C13P132500089	132492692	132507487	42.7698
13	C13P132522569	132507487	132537651	43.0357
13	C13P132603193	132537651	132668736	43.3031
13	C13P132688031	132668736	132707327	43.5705
13	C13P132744587	132707327	132781847	43.5705
13	C13P132979239	132781847	133176631	43.8379
13	C13P133199891	133176631	133223151	44.1053
13	C13P133431105	133223151	133639060	44.3726
13	C13P133662695	133639060	133686331	44.9103
13	C13P133958158	133686331	134229986	45.1777
13	C13P134653057	134229986	135076128	45.1777
13	C13P135662177	135076128	136248227	45.7182
13	C13P136618909	136248227	136989591	47.3948
13	C13P137012692	136989591	137035794	49.3403
13	C13P137060514	137035794	137085234	49.875
13	C13P137173214	137085234	137261195	50.407
13	C13P137341938	137261195	137422681	50.407
13	C13P137511475	137422681	137600269	50.6701
13	C13P137705268	137600269	137810268	51.4681
13	C13P137930216	137810268	138050165	51.7326
13	C13P138138185	138050165	138226205	52.5348
13	C13P138343300	138226205	138460396	52.8008
13	C13P138548832	138460396	138637269	53.0668
13	C13P139210134	138637269	139782999	53.3327
13	C13P140073246	139782999	140363493	56.4092
13	C13P140378750	140363493	140394008	57.7609
13	C13P140407471	140394008	140420935	57.7609
13	C13P140452066	140420935	140483197	58.0241
13	C13P140517960	140483197	140552724	58.2886
13	C13P140571672	140552724	140590620	58.8205
13	C13P140596719	140590620	140602819	59.0851
13	C13P140663977	140602819	140725136	59.3497
13	C13P140871264	140725136	141017392	59.6142
13	C13P141064220	141017392	141111049	59.8788
13	C13P141176442	141111049	141241835	60.1433
13	C13P141271518	141241835	141301201	60.4079
13	C13P141334448	141301201	141367695	60.6724
13	C13P141392570	141367695	141417445	60.937
13	C13P141453036	141417445	141488628	61.4689
13	C13P141721931	141488628	141955234	62.0008
13	C13P143912583	141955234	145869933	63.9143
14	C14P962108	0	1924216	0
14	C14P2025564	1924216	2126912	8.256
14	C14P2254795	2126912	2382678	10.4432
14	C14P2513770	2382678	2644862	12.0742
14	C14P2897138	2644862	3149414	12.6062
14	C14P3430188	3149414	3710962	13.4084
14	C14P3962828	3710962	4214694	14.2106
14	C14P4357626	4214694	4500559	15.286
14	C14P4640026	4500559	4779494	16.0882
14	C14P4793976	4779494	4808459	16.6202
14	C14P4818568	4808459	4828678	17.1521
14	C14P4950038	4828678	5071398	17.1521
14	C14P5143720	5071398	5216042	19.3513
14	C14P5549274	5216042	5882506	19.6173
14	C14P6175267	5882506	6468029	20.1521
14	C14P6586033	6468029	6704038	21.2275
14	C14P6735209	6704038	6766380	21.7594
14	C14P7262823	6766380	7759266	22.024
14	C14P7791425	7759266	7823584	22.2885
14	C14P7849016	7823584	7874448	22.8205
14	C14P7907082	7874448	7939716	23.0836
14	C14P7957948	7939716	7976181	23.3468
14	C14P7990002	7976181	8003824	23.3468
14	C14P8021614	8003824	8039404	23.6113
14	C14P8069791	8039404	8100178	24.1405
14	C14P8179887	8100178	8259597	24.6724
14	C14P8291400	8259597	8323204	24.6724
14	C14P8414656	8323204	8506108	24.9384
14	C14P8567072	8506108	8628037	25.4731
14	C14P8650118	8628037	8672200	25.4731
14	C14P8702878	8672200	8733556	25.4731
14	C14P8860204	8733556	8986853	26.2797
14	C14P9040716	8986853	9094580	27.0862
14	C14P9176585	9094580	9258590	27.3521
14	C14P9744584	9258590	10230578	27.3521
14	C14P10325689	10230578	10420801	27.6167
14	C14P10427643	10420801	10434485	27.6167
14	C14P10846368	10828703	10864033	27.6167
14	C14P10631594	10434485	10828703	27.6167
14	C14P10875707	10864033	10887382	27.8827
14	C14P10943498	10887382	10999614	28.4174
14	C14P11019224	10999614	11038834	28.9522
14	C14P11048016	11038834	11057198	29.2182
14	C14P11099396	11057198	11141594	29.4841
14	C14P11402944	11141594	11664295	30.2907
14	C14P11702827	11664295	11741359	30.5566
14	C14P11808916	11741359	11876474	30.8226
14	C14P11932487	11876474	11988501	31.3574
14	C14P12037176	11988501	12085852	31.3574
14	C14P12486306	12085852	12886761	31.6247
14	C14P13059684	12886761	13232608	31.8921
14	C14P13379959	13232608	13527311	32.1595
14	C14P13659944	13527311	13792577	32.4269
14	C14P13825747	13792577	13858918	32.6943
14	C14P14332402	13858918	14805887	32.9616
14	C14P14834342	14805887	14862798	33.229
14	C14P15358951	14862798	15855104	33.229
14	C14P15912244	15855104	15969385	33.229
14	C14P15975924	15969385	15982464	33.4964
14	C14P16014428	15982464	16046393	33.7638
14	C14P16056492	16046393	16066591	34.0312
14	C14P16985488	16066591	17904385	34.2985
14	C14P17909760	17904385	17915135	34.2985
14	C14P18026950	17915135	18138765	34.5674
14	C14P18222518	18138765	18306272	34.5674
14	C14P20065371	18306272	21824471	34.8376
14	C14P22447379	21824471	23070288	35.1079
14	C14P23082463	23070288	23094639	35.1079
14	C14P23153443	23094639	23212248	35.3767
14	C14P23893603	23212248	24574958	35.6456
14	C14P31389587	24574958	38204216	35.9144
14	C14P65387987	38204216	92571759	35.9144
14	C14P97317195	92571759	102062632	36.1847
14	C14P102723016	102062632	103383400	36.4549
14	C14P103532956	103383400	103682513	36.4549
14	C14P105575919	103682513	107469326	36.4549
14	C14P107883931	107469326	108298537	36.4549
14	C14P109035247	108298537	109771957	36.7238
14	C14P110578632	109771957	111385308	36.9926
14	C14P111450614	111385308	111515920	36.9926
14	C14P111595432	111515920	111674945	37.26
14	C14P113179939	111674945	114684934	37.5288
14	C14P114768620	114684934	114852306	37.7976
14	C14P115773532	115541557	116005508	38.0664
14	C14P115196931	114852306	115541557	38.0664
14	C14P117020766	116005508	118036024	38.0664
14	C14P118634159	118036024	119232295	38.3324
14	C14P119389438	119232295	119546582	38.5984
14	C14P120050321	119546582	120554060	38.8643
14	C14P120656954	120554060	120759849	38.8643
14	C14P120814642	120759849	120869435	39.1317
14	C14P120935864	120869435	121002294	39.3991
14	C14P121271650	121002294	121541006	39.6665
14	C14P122222503	121541006	122904000	39.6665
14	C14P123597523	122904000	124291047	39.6665
14	C14P124351359	124291047	124411671	39.9338
14	C14P124480288	124455924	124504653	39.9338
14	C14P124433797	124411671	124455924	39.9338
14	C14P124772625	124504653	125040598	40.2041
14	C14P125215778	125040598	125390958	40.4744
14	C14P125426153	125390958	125461348	40.7447
14	C14P125541423	125461348	125621498	41.2882
14	C14P125647118	125621498	125672738	41.2882
14	C14P125741518	125672738	125810298	41.5584
14	C14P125925121	125810298	126039944	41.5584
14	C14P126134474	126039944	126229005	42.3737
14	C14P126285685	126229005	126342365	42.6425
14	C14P126389907	126342365	126437449	42.9114
14	C14P126587951	126437449	126738453	43.1802
14	C14P127106220	126738453	127473987	43.449
14	C14P127566208	127473987	127658430	43.7164
14	C14P127810776	127658430	127963123	43.9838
14	C14P128418788	127963123	128874453	44.2512
14	C14P129156215	128874453	129437977	44.7888
14	C14P129613646	129437977	129789315	44.7888
14	C14P130016035	129789315	130242755	45.5997
14	C14P130345590	130242755	130448426	45.8671
14	C14P130453794	130448426	130459163	46.1345
14	C14P130629440	130459163	130799717	46.4018
14	C14P130923497	130799717	131047277	47.489
14	C14P131055260	131047277	131063243	48.8554
14	C14P131105045	131063243	131146847	49.3902
14	C14P131619130	131146847	132091414	49.6562
14	C14P132106228	132091414	132121043	49.6562
14	C14P132147401	132121043	132173760	49.925
14	C14P132212320	132173760	132250881	49.925
14	C14P132344474	132250881	132438068	50.1909
14	C14P132708082	132438068	132978096	50.4555
14	C14P132984635	132978096	132991174	50.4555
14	C14P133127109	132991174	133263044	50.7215
14	C14P133423974	133263044	133584904	50.7215
14	C14P133639548	133584904	133694193	50.7215
14	C14P133703598	133694193	133713003	50.9846
14	C14P133752622	133713003	133792242	51.2478
14	C14P134023535	133792242	134254828	51.2478
14	C14P134342876	134254828	134430924	51.2478
14	C14P134553194	134430924	134675465	51.7769
14	C14P135105478	134675465	135535492	52.306
14	C14P135680720	135535492	135825948	52.5692
14	C14P135856175	135825948	135886402	53.0983
14	C14P135959425	135886402	136032449	53.6274
14	C14P136062840	136032449	136093231	54.4254
14	C14P136126946	136093231	136160661	54.6885
14	C14P136169430	136160661	136178200	54.9517
14	C14P136231097	136178200	136283995	55.2148
14	C14P136419893	136283995	136555791	55.7439
14	C14P136965509	136890851	137040168	55.7439
14	C14P136723321	136555791	136890851	55.7439
14	C14P137117374	137040168	137194580	56.0099
14	C14P137209730	137194580	137224880	56.2759
14	C14P137295984	137224880	137367089	56.2759
14	C14P137484638	137367089	137602187	57.0781
14	C14P137640697	137602187	137679208	57.3426
14	C14P137746119	137679208	137813031	57.8746
14	C14P138033081	137813031	138253132	58.1391
14	C14P138412880	138253132	138572628	58.9456
14	C14P138581514	138572628	138590401	60.0328
14	C14P138658585	138590401	138726769	60.3001
14	C14P139456379	138726769	140185990	60.5675
15	C15P3994685	0	7989370	0
15	C15P8293918	7989370	8598467	0.5348
15	C15P8665453	8598467	8732439	0.8007
15	C15P8782195	8732439	8831952	0.8007
15	C15P8875063	8831952	8918174	1.0681
15	C15P8943293	8918174	8968412	1.6058
15	C15P9000997	8968412	9033582	1.8732
15	C15P9137037	9033582	9240493	2.1405
15	C15P9282724	9240493	9324956	2.4079
15	C15P9346278	9324956	9367601	2.6753
15	C15P9420543	9367601	9473486	2.9427
15	C15P9503943	9473486	9534400	3.2101
15	C15P9540736	9534400	9547072	3.7477
15	C15P9565162	9547072	9583252	4.0151
15	C15P9591890	9583252	9600529	4.2811
15	C15P9632531	9600529	9664534	4.547
15	C15P9792447	9664534	9920361	4.813
15	C15P9959517	9920361	9998674	5.079
15	C15P10183695	9998674	10368716	5.3449
15	C15P10387813	10368716	10406910	5.8797
15	C15P10435495	10406910	10464081	6.1457
15	C15P10584430	10464081	10704779	6.4116
15	C15P10742191	10704779	10779604	6.6776
15	C15P10818748	10779604	10857892	6.9435
15	C15P10912527	10857892	10967163	6.9435
15	C15P11022416	10967163	11077669	7.2081
15	C15P11117439	11077669	11157209	7.2081
15	C15P11566998	11157209	11976788	7.4713
15	C15P11994774	11976788	12012760	7.4713
15	C15P12128304	12012760	12243848	7.733
15	C15P12270554	12243848	12297261	7.733
15	C15P12325497	12297261	12353733	7.733
15	C15P12382841	12353733	12411950	7.733
15	C15P12726397	12411950	13040844	7.9935
15	C15P13177362	13040844	13313880	9.6245
15	C15P13361028	13313880	13408177	9.889
15	C15P14162169	13408177	14916162	10.1536
15	C15P15475221	14916162	16034280	10.4181
15	C15P16187427	16034280	16340575	11.2203
15	C15P16673217	16340575	17005859	11.4849
15	C15P17161032	17005859	17316206	12.014
15	C15P17404764	17316206	17493323	12.2758
15	C15P17952680	17493323	18412038	12.2758
15	C15P18625609	18412038	18839181	12.8049
15	C15P18870791	18839181	18902402	13.0681
15	C15P19017775	18902402	19133149	13.3312
15	C15P19626680	19133149	20120211	13.8604
15	C15P20440443	20120211	20760676	14.6583
15	C15P20901859	20760676	21043042	14.9215
15	C15P21536502	21043042	22029963	15.1846
15	C15P22271044	22029963	22512125	15.4478
15	C15P22644260	22512125	22776395	15.7109
15	C15P22806664	22776395	22836933	15.9741
15	C15P22917423	22836933	22997914	15.9741
15	C15P23205666	22997914	23413419	16.2386
15	C15P23837526	23413419	24261633	16.5032
15	C15P24486466	24261633	24711299	16.5032
15	C15P24847594	24711299	24983889	16.7664
15	C15P25079208	24983889	25174528	16.7664
15	C15P25327368	25174528	25480209	17.0281
15	C15P25505065	25480209	25529921	17.2899
15	C15P25566878	25529921	25603836	17.5517
15	C15P25753287	25603836	25902738	17.5517
15	C15P26346725	25902738	26790713	17.5517
15	C15P27228976	26790713	27667240	17.8135
15	C15P27702048	27667240	27736856	18.0753
15	C15P27775406	27736856	27813956	18.3371
15	C15P27991942	27813956	28169928	18.3371
15	C15P28672346	28169928	29174765	18.5975
15	C15P29251788	29174765	29328811	18.5975
15	C15P30100253	29328811	30871696	18.8593
15	C15P31029066	30871696	31186436	19.121
15	C15P31844702	31186436	32502968	19.121
15	C15P33140549	32502968	33778131	19.6474
15	C15P33901957	33778131	34025784	19.9092
15	C15P34134671	34025784	34243559	20.171
15	C15P34712375	34243559	35181191	20.4327
15	C15P35390098	35181191	35599005	20.6945
15	C15P35950910	35599005	36302815	20.9563
15	C15P36786442	36302815	37270069	21.2181
15	C15P37554308	37270069	37838547	21.2181
15	C15P37884448	37838547	37930349	21.4785
15	C15P40855404	37930349	43780459	21.7389
15	C15P79982278	43780459	116184097	21.9993
15	C15P118484618	116184097	120785140	22.2598
15	C15P123776293	120785140	126767446	22.2598
15	C15P128323569	126767446	129879692	22.2598
15	C15P129964690	129879692	130049688	22.5202
15	C15P131666976	130049688	133284264	22.7806
15	C15P134454759	133284264	135625254	23.041
15	C15P135811104	135625254	135996955	23.3001
15	C15P136445701	135996955	136894448	23.3001
15	C15P137487205	136894448	138079963	23.5605
15	C15P138444494	138079963	138809026	23.8209
15	C15P139165913	138809026	139522800	24.0813
15	C15P140077199	139522800	140631598	24.3417
15	C15P140887238	140631598	141142879	24.6022
15	C15P141742305	141142879	142341731	24.8626
15	C15P142453279	142341731	142564827	25.123
15	C15P142843228	142564827	143121630	25.3834
15	C15P143215449	143121630	143309269	25.907
15	C15P143497250	143309269	143685231	25.907
15	C15P144139293	143685231	144593356	26.7007
15	C15P144624211	144593356	144655067	26.9625
15	C15P144681068	144655067	144707069	27.4888
15	C15P144933571	144707069	145160073	27.4888
15	C15P145205927	145160073	145251782	28.2784
15	C15P145772379	145251782	146292976	28.5374
15	C15P147013944	146292976	147734913	29.0583
15	C15P147883712	147734913	148032512	29.8437
15	C15P148525209	148032512	149017906	30.1028
15	C15P149468808	149017906	149919710	31.4258
15	C15P150001524	149919710	150083338	33.2984
15	C15P150096247	150083338	150109156	33.5574
15	C15P150375214	150109156	150641273	33.8165
15	C15P150879045	150641273	151116818	34.3373
15	C15P151157138	151116818	151197458	34.8582
15	C15P151692283	151197458	152187109	35.1173
15	C15P152245963	152187109	152304818	36.7136
15	C15P152690346	152304818	153075874	37.2317
15	C15P153139524	153075874	153203174	37.7526
15	C15P153397831	153203174	153592489	38.0116
15	C15P153609409	153592489	153626330	44.9001
15	C15P153659275	153626330	153692220	45.6897
15	C15P153700064	153692220	153707909	45.9501
15	C15P153892806	153707909	154077704	45.9501
15	C15P154092579	154077704	154107455	46.2091
15	C15P154168453	154107455	154229451	46.4682
15	C15P154489475	154229451	154749500	46.7273
15	C15P154867474	154749500	154985448	46.9864
15	C15P155016466	154985448	155047484	49.1616
15	C15P155398727	155047484	155749971	50.4989
15	C15P155840257	155749971	155930543	50.7606
15	C15P156026743	155930543	156122943	51.0224
15	C15P156212729	156122943	156302515	51.2842
15	C15P156422142	156302515	156541770	51.2842
15	C15P158277788	156541770	160013806	52.0821
16	C16P758296	0	1516592	0
16	C16P1546809	1516592	1577026	0.2674
16	C16P1617150	1577026	1657275	0.805
16	C16P1668901	1657275	1680527	1.0724
16	C16P1723939	1680527	1767351	1.3398
16	C16P1785599	1767351	1803847	1.6072
16	C16P1831243	1803847	1858640	1.6072
16	C16P1899761	1858640	1940882	1.8731
16	C16P1991015	1940882	2041148	3.2248
16	C16P2091043	2041148	2140939	4.5765
16	C16P2167678	2140939	2194418	4.8411
16	C16P2263233	2194418	2332048	5.107
16	C16P2425658	2332048	2519269	5.373
16	C16P2524349	2519269	2529429	6.1883
16	C16P4245288	2529429	5961147	6.4571
16	C16P5977876	5961147	5994606	6.4571
16	C16P6163966	5994606	6333326	6.7274
16	C16P6371074	6333326	6408822	6.9991
16	C16P6444582	6408822	6480343	7.5486
16	C16P6515179	6480343	6550015	7.8218
16	C16P6635299	6550015	6720584	8.095
16	C16P6766772	6720584	6812961	8.095
16	C16P6865493	6812961	6918026	8.3653
16	C16P6934981	6918026	6951936	8.6356
16	C16P6992176	6951936	7032417	8.9059
16	C16P7082655	7032417	7132894	9.1747
16	C16P7144631	7132894	7156369	9.7152
16	C16P7171394	7156369	7186419	9.7152
16	C16P7212472	7186419	7238526	9.9855
16	C16P7268739	7238526	7298953	10.8098
16	C16P7321151	7298953	7343350	11.6386
16	C16P7395714	7343350	7448079	11.9118
16	C16P7468836	7448079	7489594	12.4613
16	C16P7539328	7489594	7589062	13.0108
16	C16P8058812	7589062	8528562	13.0108
16	C16P8561368	8528562	8594174	13.8442
16	C16P9332023	8594174	10069873	14.3967
16	C16P10355800	10069873	10641728	16.3864
16	C16P10974077	10641728	11306426	16.6596
16	C16P11384661	11306426	11462896	17.2091
16	C16P11659393	11462896	11855891	17.4823
16	C16P12470141	11855891	13084391	17.7555
16	C16P13223001	13084391	13361612	18.8668
16	C16P14128424	13361612	14895237	19.4163
16	C16P15110388	14895237	15325540	20.2451
16	C16P15380217	15325540	15434895	20.2451
16	C16P16165943	15434895	16896992	20.5198
16	C16P17306126	16896992	17715261	20.7945
16	C16P17995385	17715261	18275509	21.0693
16	C16P18643923	18275509	19012338	21.0693
16	C16P20413640	19012338	21814942	21.3425
16	C16P21832394	21814942	21849847	22.1713
16	C16P22983536	21849847	24117226	22.4445
16	C16P24982598	24117226	25847971	22.4445
16	C16P26533058	25847971	27218145	22.4445
16	C16P28914030	27218145	30609915	22.7178
16	C16P31504552	30609915	32399190	22.991
16	C16P33123179	32399190	33847168	23.2642
16	C16P34073592	33847168	34300017	23.5375
16	C16P34452178	34300017	34604339	23.8107
16	C16P34754995	34604339	34905651	24.0839
16	C16P35830211	34905651	36754771	24.3571
16	C16P39009436	36754771	41264102	24.6304
16	C16P41372981	41264102	41481861	24.9036
16	C16P41617300	41481861	41752739	25.1768
16	C16P71506926	41752739	101261114	25.45
16	C16P102927228	101261114	104593342	25.7233
16	C16P109087585	104593342	113581828	25.9965
16	C16P114907379	113581828	116232930	26.2682
16	C16P116294063	116232930	116355196	26.5415
16	C16P117012983	116355196	117670771	26.8147
16	C16P118502685	117670771	119334599	27.0879
16	C16P121429132	119334599	123523665	27.0879
16	C16P123805394	123523665	124087123	27.3597
16	C16P124219588	124087123	124352054	28.1839
16	C16P124962736	124352054	125573419	28.1839
16	C16P126014292	125573419	126455166	28.4557
16	C16P126625479	126455166	126795793	28.7274
16	C16P127312379	126795793	127828966	28.9991
16	C16P127862579	127828966	127896193	29.2709
16	C16P128212941	127896193	128529689	29.2709
16	C16P128742225	128529689	128954762	29.5412
16	C16P128981491	128954762	129008220	30.0847
16	C16P129294266	129008220	129580312	30.0847
16	C16P129633846	129580312	129687380	30.3564
16	C16P130965716	129687380	132244053	30.3564
16	C16P132425032	132244053	132606011	30.3564
16	C16P132855333	132606011	133104655	30.8941
16	C16P133217900	133104655	133331146	31.4317
16	C16P133419876	133331146	133508607	31.4317
16	C16P133884559	133508607	134260512	31.6977
16	C16P134361558	134260512	134462605	31.9636
16	C16P134596341	134462605	134730078	32.2296
16	C16P134928950	134730078	135127823	32.2296
16	C16P135151983	135127823	135176143	32.4941
16	C16P135356224	135176143	135536305	32.7587
16	C16P135578412	135536305	135620520	33.0232
16	C16P135729907	135620520	135839294	33.2878
16	C16P136077538	135839294	136315782	33.2878
16	C16P136329159	136315782	136342536	33.551
16	C16P136368731	136342536	136394926	33.8141
16	C16P137252282	136394926	138109638	34.0773
16	C16P138116865	138109638	138124093	34.3404
16	C16P138136163	138124093	138148234	34.6036
16	C16P138239554	138148234	138330875	34.8668
16	C16P138638697	138330875	138946519	34.8668
16	C16P138960833	138946519	138975148	35.1299
16	C16P138990421	138975148	139005695	35.659
16	C16P139056285	139005695	139106876	35.9222
16	C16P139162399	139106876	139217922	36.1854
[truncated: 496 more rows]
