# Supplementary material for: Fine mapping of a QTL and identification of candidate genes associated with cold tolerance during germination in peanut (Arachis hypogaea L.) on chromosome B09 using whole genome re-sequencing
Source: Front Plant Sci. 2023 May 8;14:1153293. doi: 10.3389/fpls.2023.1153293 (PMC10200878; doi:10.3389/fpls.2023.1153293)
Supplement: Supplementary file 6 [file Table_5.xlsx]

## Sheet: Sheet1
Table S5 Summary of the high density linkage groups.
Linkage group	Chromosome	Total Bin marker number	Total distance (cM)	Average distance (cM)	Max gap (cM)	Gaps < 5cM (%)
1	A01	111	68.057	0.613126	6.67	98.1982
2	A02	153	71.319	0.466137	18.6	98.6928
3	A03	172	74.4054	0.43259	10.8	98.8372
4	A04	34	21.0769	0.619909	4.35	94.1176
5	A05	155	61.4695	0.396577	4.99	98.7097
6	A06	89	68.8668	0.773784	5.05	97.7528
7	A07	95	60.5446	0.637312	6.89	97.8947
8	A08	94	110.901	1.1798	36	95.7447
9	A09	121	57.7945	0.47764	5.65	98.3471
10	A10	124	64.0461	0.516501	13.3	98.3871
11	B01	95	36.2846	0.381943	3.88	97.8947
12	B02	155	54.3229	0.35047	6.89	98.7097
13	B03	194	63.9143	0.329455	3.08	98.9691
14	B04	159	60.5675	0.380928	8.26	98.7421
15	B05	137	52.0821	0.380161	6.89	98.5401
16	B06	147	50.3804	0.342724	1.99	98.6395
17	B07	59	64.6701	1.0961	18.9	93.2203
18	B08	101	57.2858	0.567186	4.93	98.0198
19	B09	116	61.7498	0.532326	8.47	98.2759
20	B10	183	56.5783	0.309171	2.3	98.9071
