# Supplementary material for: Fine mapping of a QTL and identification of candidate genes associated with cold tolerance during germination in peanut (Arachis hypogaea L.) on chromosome B09 using whole genome re-sequencing
Source: Front Plant Sci. 2023 May 8;14:1153293. doi: 10.3389/fpls.2023.1153293 (PMC10200878; doi:10.3389/fpls.2023.1153293)
Supplement: Supplementary file 7 [file Table_6.xlsx]

## Sheet: Sheet1
Table S6 Spearman correlation coefficient between the high density genetic map and the reference genome assembly.
Linkage group	Chromosome	Spearman coefficient
1	A01	0.999969
2	A02	0.999954
3	A03	0.999672
4	A04	0.999618
5	A05	0.999968
6	A06	0.999953
7	A07	0.999958
8	A08	0.999939
9	A09	0.999895
10	A10	0.999915
11	B01	0.99986
12	B02	0.999957
13	B03	0.99996
14	B04	0.999948
15	B05	0.999959
16	B06	0.999974
17	B07	0.939631
18	B08	0.99995
19	B09	0.999937
20	B10	0.99994
