# Supplementary material for: Fine mapping of a QTL and identification of candidate genes associated with cold tolerance during germination in peanut (Arachis hypogaea L.) on chromosome B09 using whole genome re-sequencing
Source: Front Plant Sci. 2023 May 8;14:1153293. doi: 10.3389/fpls.2023.1153293 (PMC10200878; doi:10.3389/fpls.2023.1153293)
Supplement: Supplementary file 8 [file Table_7.xlsx]

## Sheet: Sheet1
Table S7 The primers of 10 SNP-based KASP markers.
SNP ID	Chromosome	Marker	Code	Position	F1	F2	R
K1	B09	G22090	P10	>arahy.Tifrunner.gnm2.Arahy.19_152644698	GAAGGTCGGAGTCAACGGATTTGGGAGGTTAGAAGGTACAACGA	GAAGGTGACCAAGTTCATGCTGGGAGGTTAGAAGGTACAACGG	GAAGTGACCAAGCAAGTATGAGG
K2	B09	G22091	P11	>arahy.Tifrunner.gnm2.Arahy.19_153896323	GAAGGTCGGAGTCAACGGATTGTCTGGTGGACACCACTGTGA	GAAGGTGACCAAGTTCATGCTTCTGGTGGACACCACTGTGG	GTTAGTGGCACCGGAGTTATGA
K3	B09	G22092	P12	>arahy.Tifrunner.gnm2.Arahy.19_154813332	GAAGGTCGGAGTCAACGGATTCTATTTTGGACTTTTCCTCAACC	GAAGGTGACCAAGTTCATGCTAACTATTTTGGACTTTTCCTCAACT	ACATGTATTTGCGATGAGAAGGT
K4	B09	G22093	P13	>arahy.Tifrunner.gnm2.Arahy.19_155228898	GAAGGTCGGAGTCAACGGATTAGATAATCAGAGAGAATAGAAGAGAAATT	GAAGGTGACCAAGTTCATGCTAGATAATCAGAGAGAATAGAAGAGAAATC	AGGCATGGTGTAATTGGAAACT
K5	B09	G22094	P14	>arahy.Tifrunner.gnm2.Arahy.19_155429933	GAAGGTCGGAGTCAACGGATTCCAACCAACCAGCACCCC	GAAGGTGACCAAGTTCATGCTCCAACCAACCAGCACCCT	GGATTAGGCACAAATCTCATTATGTT
K6	B09	G22095	P15	>arahy.Tifrunner.gnm2.Arahy.19_155518691	GAAGGTCGGAGTCAACGGATTGGTCTTCCTTCAGTAAGGTTTTAAC	GAAGGTGACCAAGTTCATGCTGGTCTTCCTTCAGTAAGGTTTTAAG	TTTATCACAACACTCCCCCTTT
K7	B09	G22096	P16	>arahy.Tifrunner.gnm2.Arahy.19_155637831	GAAGGTCGGAGTCAACGGATTGGCGACGGTGAGATGCATTA	GAAGGTGACCAAGTTCATGCTGCGACGGTGAGATGCATTG	ACTCCCCTTTTCTATCGCACC
K8	B09	G22097	P17	>arahy.Tifrunner.gnm2.Arahy.19_155854093	GAAGGTCGGAGTCAACGGATTTTTACATATAGGTTATTATCTCATAAGACATTA	GAAGGTGACCAAGTTCATGCTTTACATATAGGTTATTATCTCATAAGACATTG	GTCTATAACAATACCTTGGAAGAACAT
K9	B09	G22098	P18	>arahy.Tifrunner.gnm2.Arahy.19_156029417	GAAGGTCGGAGTCAACGGATTGTCTCCCCGAATCTCTCACA	GAAGGTGACCAAGTTCATGCTGTCTCCCCGAATCTCTCACC	ACTTTTGATGGGAGATAACCGT
K10	B09	G22099	P19	>arahy.Tifrunner.gnm2.Arahy.19_156822195	GAAGGTCGGAGTCAACGGATTGCACCACAGAAATCACGTCAA	GAAGGTGACCAAGTTCATGCTGCACCACAGAAATCACGTCAG	ATTTATTCCTCTATTAGACTTAACAGAAAA
