# Supplementary material for: Fine mapping of a QTL and identification of candidate genes associated with cold tolerance during germination in peanut (Arachis hypogaea L.) on chromosome B09 using whole genome re-sequencing
Source: Front Plant Sci. 2023 May 8;14:1153293. doi: 10.3389/fpls.2023.1153293 (PMC10200878; doi:10.3389/fpls.2023.1153293)
Supplement: Supplementary file 9 [file Table_8.xlsx]

## Sheet: Sheet2
Table S8 Fine mapping by kompetitive allelespecific PCR genotyping.
TraitID	Trait Name	Chromosome	Position	Left Marker	Right Marker	Physical Interval (Kb)	LOD	PVE (%)	Additive effect	LeftCI	RightCI
1	RGR	B09	15	G22096	G22097	216.26	6.0965	11.5531	-7.9565	14.5	16.5
