# Supplementary material for: Fine mapping of a QTL and identification of candidate genes associated with cold tolerance during germination in peanut (Arachis hypogaea L.) on chromosome B09 using whole genome re-sequencing
Source: Front Plant Sci. 2023 May 8;14:1153293. doi: 10.3389/fpls.2023.1153293 (PMC10200878; doi:10.3389/fpls.2023.1153293)
Supplement: Supplementary file 10 [file Table_9.xlsx]

## Sheet: Sheet1
Table S9 Candidate genes for cold tolerance-related traits.
Chromosome	Start	End	Gene Start	Gene End	Gene ID	GO_annotation	KEGG_annotation	Swissprot_annotation	nr_annotation
chr B09	152693032	158131137	155666184	155668587	Arahy.GJ31ZB	Molecular Function: nucleic acid binding (GO:0003676);; Molecular Function: endonuclease activity (GO:0004519);; Biological Process: DNA catabolic process (GO:0006308);; Biological Process: nucleic acid phosphodiester bond hydrolysis (GO:0090305);;	--	Endonuclease 2 (Precursor) GN=ENDO2 OS=Arabidopsis thaliana (Mouse-ear cress) PE=1 SV=1	hypothetical protein PHAVU_007G028400g [Phaseolus vulgaris]
chr B09	152693032	158131137	155675129	155676672	Arahy.RK8HN4	--	K09422|1.9e-110|pvu:PHAVU_007G028700g|hypothetical protein; K09422 myb proto-oncogene protein, plant (A)	Transcription factor MYB108 GN=F5E6.18 OS=Arabidopsis thaliana (Mouse-ear cress) PE=1 SV=1	Transcription factor MYB21 [Glycine soja]
chr B09	152693032	158131137	155685933	155692338	Arahy.VKD07K	Molecular Function: RNA binding (GO:0003723);; Molecular Function: glutamine-tRNA ligase activity (GO:0004819);; Molecular Function: iron ion binding (GO:0005506);; Molecular Function: ATP binding (GO:0005524);; Cellular Component: mitochondrion (GO:00057	K01886|0.0e+00|gmx:100812875|glutamine--tRNA ligase-like; K01886 glutaminyl-tRNA synthetase [EC:6.1.1.18] (A)	Glutamine--tRNA ligase OS=Lupinus luteus (European yellow lupin) PE=2 SV=2	Glutamine--tRNA ligase [Glycine soja]
chr B09	152693032	158131137	155713587	155715031	Arahy.YV67XB	Cellular Component: mitochondrion (GO:0005739);; Cellular Component: membrane (GO:0016020);;	K06890|4.0e-76|mtr:MTR_1g110390|Transmembrane BAX inhibitor motif-containing protein; K06890 (A)	BI1-like protein GN=At4g15470 OS=Arabidopsis thaliana (Mouse-ear cress) PE=2 SV=1	Transmembrane BAX inhibitor motif-containing protein [Medicago truncatula]
chr B09	152693032	158131137	155716768	155719428	Arahy.9KP105	--	--	--	PREDICTED: uncharacterized protein LOC101492865 [Cicer arietinum]
chr B09	152693032	158131137	155739895	155744774	Arahy.A245TJ	Molecular Function: cysteine-tRNA ligase activity (GO:0004817);; Molecular Function: ATP binding (GO:0005524);; Cellular Component: mitochondrion (GO:0005739);; Cellular Component: cytosol (GO:0005829);; Biological Process: cysteinyl-tRNA aminoacylation (	K01883|2.8e-257|gmx:100777447|probable cysteine--tRNA ligase, mitochondrial-like; K01883 cysteinyl-tRNA synthetase [EC:6.1.1.16] (A)	--	PREDICTED: probable cysteine--tRNA ligase, mitochondrial-like isoform X1 [Glycine max]
chr B09	152693032	158131137	155768197	155773959	Arahy.28TJ89	Biological Process: positive gravitropism (GO:0009958);;	--	Chaperone protein dnaJ 15 GN=T2E12.8 OS=Arabidopsis thaliana (Mouse-ear cress) PE=1 SV=1	PREDICTED: chaperone protein dnaJ 15 [Glycine max]
chr B09	152693032	158131137	155784493	155792365	Arahy.NA36PT	Cellular Component: plastid (GO:0009536);; Cellular Component: integral component of membrane (GO:0016021);; Molecular Function: hydrolase activity (GO:0016787);;	--	--	PREDICTED: uncharacterized protein LOC100778510 isoform X2 [Glycine max]
chr B09	152693032	158131137	155796260	155798020	Arahy.MQZQ11	Molecular Function: acetylglucosaminyltransferase activity (GO:0008375);; Cellular Component: integral component of membrane (GO:0016021);;	--	--	hypothetical protein glysoja_021223 [Glycine soja]
chr B09	152693032	158131137	155813102	155817362	Arahy.12LLDS	Molecular Function: nucleotide binding (GO:0000166);; Molecular Function: protein kinase activity (GO:0004672);; Biological Process: protein phosphorylation (GO:0006468);; Cellular Component: membrane (GO:0016020);;	--	Probable receptor-like protein kinase At1g67000 (Precursor) GN=At1g67000 OS=Arabidopsis thaliana (Mouse-ear cress) PE=2 SV=2	Putative receptor-like protein kinase [Glycine soja]
chr B09	152693032	158131137	155816806	155820074	Arahy.Z64X3Y	Molecular Function: nucleotide binding (GO:0000166);; Molecular Function: protein kinase activity (GO:0004672);; Cellular Component: membrane (GO:0016020);; Biological Process: phosphorylation (GO:0016310);;	--	Probable receptor-like protein kinase At1g67000 (Precursor) GN=At1g67000 OS=Arabidopsis thaliana (Mouse-ear cress) PE=2 SV=2	PREDICTED: probable receptor-like protein kinase At1g67000-like isoform X2 [Glycine max]
chr B09	152693032	158131137	155820839	155823242	Arahy.GW3QL7	Molecular Function: protein serine/threonine kinase activity (GO:0004674);; Molecular Function: ATP binding (GO:0005524);; Biological Process: protein phosphorylation (GO:0006468);; Cellular Component: integral component of membrane (GO:0016021);;	--	Probable receptor-like protein kinase At1g67000 (Precursor) GN=At1g67000 OS=Arabidopsis thaliana (Mouse-ear cress) PE=2 SV=2	PREDICTED: probable receptor-like protein kinase At1g67000-like isoform X2 [Glycine max]
chr B09	152693032	158131137	155828944	155830063	Arahy.HNK57V	Molecular Function: protein kinase activity (GO:0004672);; Cellular Component: membrane (GO:0016020);; Biological Process: phosphorylation (GO:0016310);;	--	--	PREDICTED: probable serine/threonine-protein kinase At1g18390-like [Glycine max]
chr B09	152693032	158131137	155831455	155833492	Arahy.H41NY2	Molecular Function: nucleotide binding (GO:0000166);; Molecular Function: protein kinase activity (GO:0004672);; Biological Process: protein phosphorylation (GO:0006468);; Cellular Component: membrane (GO:0016020);;	--	Probable receptor-like protein kinase At5g39030 (Precursor) GN=At5g39030 OS=Arabidopsis thaliana (Mouse-ear cress) PE=2 SV=1	hypothetical protein PHAVU_007G030100g, partial [Phaseolus vulgaris]
chr B09	152693032	158131137	155849897	155858518	Arahy.2U2D57	Molecular Function: protein serine/threonine kinase activity (GO:0004674);; Molecular Function: ATP binding (GO:0005524);; Biological Process: protein phosphorylation (GO:0006468);; Cellular Component: integral component of membrane (GO:0016021);;	--	Probable receptor-like protein kinase At1g67000 (Precursor) GN=At1g67000 OS=Arabidopsis thaliana (Mouse-ear cress) PE=2 SV=2	PREDICTED: probable receptor-like protein kinase At1g67000-like isoform X1 [Glycine max]
